# Supplementary material for: Deep learning approach for probabilistic pulmonary function estimation from chest X-ray and peak expiratory flow rate
Source: Commun Med (Lond). 2026 Jun 9;6:330. doi: 10.1038/s43856-026-01702-7 (PMC13249966; doi:10.1038/s43856-026-01702-7)
Supplement: Supplementary file 3 — Supplementary Data 1 [file 43856_2026_1702_MOESM3_ESM.zip]

Archive with 597 entries (493 files):
- supplementary_data_1/
- __MACOSX/._supplementary_data_1
- supplementary_data_1/ensemble_evaluation_main.py
- __MACOSX/supplementary_data_1/._ensemble_evaluation_main.py
- supplementary_data_1/.DS_Store
- __MACOSX/supplementary_data_1/._.DS_Store
- supplementary_data_1/LICENSE
- __MACOSX/supplementary_data_1/._LICENSE
- supplementary_data_1/environment.yml
- __MACOSX/supplementary_data_1/._environment.yml
- supplementary_data_1/utils/
- __MACOSX/supplementary_data_1/._utils
- supplementary_data_1/cxr_stratification/
- __MACOSX/supplementary_data_1/._cxr_stratification
- supplementary_data_1/README.md
- __MACOSX/supplementary_data_1/._README.md
- supplementary_data_1/learner/
- __MACOSX/supplementary_data_1/._learner
- supplementary_data_1/evaluation/
- __MACOSX/supplementary_data_1/._evaluation
- supplementary_data_1/.git/
- __MACOSX/supplementary_data_1/._.git
- supplementary_data_1/train_main.py
- __MACOSX/supplementary_data_1/._train_main.py
- supplementary_data_1/dataloader/
- __MACOSX/supplementary_data_1/._dataloader
- supplementary_data_1/.idea/
- __MACOSX/supplementary_data_1/._.idea
- supplementary_data_1/utils/plot.py
- __MACOSX/supplementary_data_1/utils/._plot.py
- supplementary_data_1/utils/.DS_Store
- __MACOSX/supplementary_data_1/utils/._.DS_Store
- supplementary_data_1/utils/__init__.py
- __MACOSX/supplementary_data_1/utils/.___init__.py
- supplementary_data_1/utils/utils.py
- __MACOSX/supplementary_data_1/utils/._utils.py
- supplementary_data_1/utils/callbacks.py
- __MACOSX/supplementary_data_1/utils/._callbacks.py
- supplementary_data_1/cxr_stratification/cropping.py
- __MACOSX/supplementary_data_1/cxr_stratification/._cropping.py
- supplementary_data_1/cxr_stratification/brightness_contrast.py
- supplementary_data_1/cxr_stratification/.DS_Store
- __MACOSX/supplementary_data_1/cxr_stratification/._.DS_Store
- supplementary_data_1/cxr_stratification/image_stratification.py
- __MACOSX/supplementary_data_1/cxr_stratification/._image_stratification.py
- supplementary_data_1/cxr_stratification/__init__.py
- __MACOSX/supplementary_data_1/cxr_stratification/.___init__.py
- supplementary_data_1/cxr_stratification/utils.py
- __MACOSX/supplementary_data_1/cxr_stratification/._utils.py
- supplementary_data_1/cxr_stratification/cxas_segmentation.py
- __MACOSX/supplementary_data_1/cxr_stratification/._cxas_segmentation.py
- supplementary_data_1/cxr_stratification/image_manipulation_utils.py
- __MACOSX/supplementary_data_1/cxr_stratification/._image_manipulation_utils.py
- supplementary_data_1/learner/.DS_Store
- __MACOSX/supplementary_data_1/learner/._.DS_Store
- supplementary_data_1/learner/densenet.py
- __MACOSX/supplementary_data_1/learner/._densenet.py
- supplementary_data_1/learner/__init__.py
- __MACOSX/supplementary_data_1/learner/.___init__.py
- supplementary_data_1/learner/__pycache__/
- __MACOSX/supplementary_data_1/learner/.___pycache__
- supplementary_data_1/learner/module.py
- __MACOSX/supplementary_data_1/learner/._module.py
- supplementary_data_1/learner/estimators.py
- __MACOSX/supplementary_data_1/learner/._estimators.py
- supplementary_data_1/learner/base_nn.py
- __MACOSX/supplementary_data_1/learner/._base_nn.py
- supplementary_data_1/evaluation/figure_3_heatmap.py
- __MACOSX/supplementary_data_1/evaluation/._figure_3_heatmap.py
- supplementary_data_1/evaluation/table_4_performance_pathology.py
- __MACOSX/supplementary_data_1/evaluation/._table_4_performance_pathology.py
- supplementary_data_1/evaluation/table_performance.py
- __MACOSX/supplementary_data_1/evaluation/._table_performance.py
- supplementary_data_1/evaluation/table_supp_62_performance_time.py
- __MACOSX/supplementary_data_1/evaluation/._table_supp_62_performance_time.py
- supplementary_data_1/evaluation/__init__.py
- __MACOSX/supplementary_data_1/evaluation/.___init__.py
- supplementary_data_1/evaluation/utils.py
- __MACOSX/supplementary_data_1/evaluation/._utils.py
- supplementary_data_1/evaluation/figure_supp_12_bland_altman_plot.py
- __MACOSX/supplementary_data_1/evaluation/._figure_supp_12_bland_altman_plot.py
- supplementary_data_1/evaluation/table_3_benchmark.py
- __MACOSX/supplementary_data_1/evaluation/._table_3_benchmark.py
- supplementary_data_1/evaluation/table_supp_61_performance_site.py
- __MACOSX/supplementary_data_1/evaluation/._table_supp_61_performance_site.py
- supplementary_data_1/evaluation/invert_gli_norming/
- __MACOSX/supplementary_data_1/evaluation/._invert_gli_norming
- supplementary_data_1/.git/.DS_Store
- __MACOSX/supplementary_data_1/.git/._.DS_Store
- supplementary_data_1/.git/ORIG_HEAD
- __MACOSX/supplementary_data_1/.git/._ORIG_HEAD
- supplementary_data_1/.git/config
- __MACOSX/supplementary_data_1/.git/._config
- supplementary_data_1/.git/objects/
- __MACOSX/supplementary_data_1/.git/._objects
- supplementary_data_1/.git/HEAD
- __MACOSX/supplementary_data_1/.git/._HEAD
- supplementary_data_1/.git/info/
- __MACOSX/supplementary_data_1/.git/._info
- supplementary_data_1/.git/logs/
- __MACOSX/supplementary_data_1/.git/._logs
- supplementary_data_1/.git/description
- __MACOSX/supplementary_data_1/.git/._description
- supplementary_data_1/.git/hooks/
- __MACOSX/supplementary_data_1/.git/._hooks
- supplementary_data_1/.git/refs/
- __MACOSX/supplementary_data_1/.git/._refs
- supplementary_data_1/.git/index
- __MACOSX/supplementary_data_1/.git/._index
- supplementary_data_1/.git/packed-refs
- __MACOSX/supplementary_data_1/.git/._packed-refs
- supplementary_data_1/.git/COMMIT_EDITMSG
- __MACOSX/supplementary_data_1/.git/._COMMIT_EDITMSG
- supplementary_data_1/.git/FETCH_HEAD
- __MACOSX/supplementary_data_1/.git/._FETCH_HEAD
- supplementary_data_1/dataloader/sensitivity_analysis_pef.py
- __MACOSX/supplementary_data_1/dataloader/._sensitivity_analysis_pef.py
- supplementary_data_1/dataloader/.DS_Store
- __MACOSX/supplementary_data_1/dataloader/._.DS_Store
- supplementary_data_1/dataloader/cohort_overview.py
- __MACOSX/supplementary_data_1/dataloader/._cohort_overview.py
- supplementary_data_1/dataloader/tbs1_link.py
- __MACOSX/supplementary_data_1/dataloader/._tbs1_link.py
- supplementary_data_1/dataloader/data_loader.py
- __MACOSX/supplementary_data_1/dataloader/._data_loader.py
- supplementary_data_1/dataloader/__init__.py
- __MACOSX/supplementary_data_1/dataloader/.___init__.py
- supplementary_data_1/dataloader/utils.py
- __MACOSX/supplementary_data_1/dataloader/._utils.py
- supplementary_data_1/dataloader/data_set.py
- __MACOSX/supplementary_data_1/dataloader/._data_set.py
- supplementary_data_1/.idea/spiro_estimation.iml
- __MACOSX/supplementary_data_1/.idea/._spiro_estimation.iml
- supplementary_data_1/.idea/inspectionProfiles/
- __MACOSX/supplementary_data_1/.idea/._inspectionProfiles
- supplementary_data_1/.idea/vcs.xml
- __MACOSX/supplementary_data_1/.idea/._vcs.xml
- supplementary_data_1/.idea/.gitignore
- __MACOSX/supplementary_data_1/.idea/._.gitignore
- supplementary_data_1/.idea/workspace.xml
- __MACOSX/supplementary_data_1/.idea/._workspace.xml
- supplementary_data_1/.idea/modules.xml
- __MACOSX/supplementary_data_1/.idea/._modules.xml
- supplementary_data_1/.idea/misc.xml
- __MACOSX/supplementary_data_1/.idea/._misc.xml
- supplementary_data_1/learner/__pycache__/densenet_PAnL.cpython-311.pyc
- __MACOSX/supplementary_data_1/learner/__pycache__/._densenet_PAnL.cpython-311.pyc
- supplementary_data_1/learner/__pycache__/resnet_PAnL.cpython-311.pyc
- __MACOSX/supplementary_data_1/learner/__pycache__/._resnet_PAnL.cpython-311.pyc
- supplementary_data_1/learner/__pycache__/module.cpython-312.pyc
- __MACOSX/supplementary_data_1/learner/__pycache__/._module.cpython-312.pyc
- supplementary_data_1/learner/__pycache__/convnext.cpython-311.pyc
- __MACOSX/supplementary_data_1/learner/__pycache__/._convnext.cpython-311.pyc
- supplementary_data_1/learner/__pycache__/module.cpython-311.pyc
- __MACOSX/supplementary_data_1/learner/__pycache__/._module.cpython-311.pyc
- supplementary_data_1/learner/__pycache__/resnet.cpython-311.pyc
- __MACOSX/supplementary_data_1/learner/__pycache__/._resnet.cpython-311.pyc
- supplementary_data_1/learner/__pycache__/estimators.cpython-311.pyc
- __MACOSX/supplementary_data_1/learner/__pycache__/._estimators.cpython-311.pyc
- supplementary_data_1/learner/__pycache__/densenet.cpython-311.pyc
- __MACOSX/supplementary_data_1/learner/__pycache__/._densenet.cpython-311.pyc
- supplementary_data_1/learner/__pycache__/__init__.cpython-312.pyc
- __MACOSX/supplementary_data_1/learner/__pycache__/.___init__.cpython-312.pyc
- supplementary_data_1/learner/__pycache__/base_nn.cpython-311.pyc
- __MACOSX/supplementary_data_1/learner/__pycache__/._base_nn.cpython-311.pyc
- supplementary_data_1/learner/__pycache__/__init__.cpython-311.pyc
- __MACOSX/supplementary_data_1/learner/__pycache__/.___init__.cpython-311.pyc
- supplementary_data_1/evaluation/invert_gli_norming/lookuptables/
- __MACOSX/supplementary_data_1/evaluation/invert_gli_norming/._lookuptables
- supplementary_data_1/evaluation/invert_gli_norming/demographics.py
- __MACOSX/supplementary_data_1/evaluation/invert_gli_norming/._demographics.py
- supplementary_data_1/evaluation/invert_gli_norming/dataloaders.py
- __MACOSX/supplementary_data_1/evaluation/invert_gli_norming/._dataloaders.py
- supplementary_data_1/evaluation/invert_gli_norming/__init__.py
- __MACOSX/supplementary_data_1/evaluation/invert_gli_norming/.___init__.py
- supplementary_data_1/evaluation/invert_gli_norming/utils.py
- __MACOSX/supplementary_data_1/evaluation/invert_gli_norming/._utils.py
- supplementary_data_1/evaluation/invert_gli_norming/predictors_and_scores.py
- __MACOSX/supplementary_data_1/evaluation/invert_gli_norming/._predictors_and_scores.py
- supplementary_data_1/evaluation/invert_gli_norming/norm_values.py
- __MACOSX/supplementary_data_1/evaluation/invert_gli_norming/._norm_values.py
- supplementary_data_1/evaluation/invert_gli_norming/add_impair_sever.py
- __MACOSX/supplementary_data_1/evaluation/invert_gli_norming/._add_impair_sever.py
- supplementary_data_1/evaluation/invert_gli_norming/main.py
- __MACOSX/supplementary_data_1/evaluation/invert_gli_norming/._main.py
- supplementary_data_1/.git/objects/95/
- __MACOSX/supplementary_data_1/.git/objects/._95
- supplementary_data_1/.git/objects/66/
- __MACOSX/supplementary_data_1/.git/objects/._66
- supplementary_data_1/.git/objects/50/
- __MACOSX/supplementary_data_1/.git/objects/._50
- supplementary_data_1/.git/objects/57/
- __MACOSX/supplementary_data_1/.git/objects/._57
- supplementary_data_1/.git/objects/03/
- __MACOSX/supplementary_data_1/.git/objects/._03
- supplementary_data_1/.git/objects/9b/
- __MACOSX/supplementary_data_1/.git/objects/._9b
- supplementary_data_1/.git/objects/9e/
- __MACOSX/supplementary_data_1/.git/objects/._9e
- supplementary_data_1/.git/objects/35/
- __MACOSX/supplementary_data_1/.git/objects/._35
- supplementary_data_1/.git/objects/56/
- __MACOSX/supplementary_data_1/.git/objects/._56
- supplementary_data_1/.git/objects/93/
- __MACOSX/supplementary_data_1/.git/objects/._93
- supplementary_data_1/.git/objects/34/
- __MACOSX/supplementary_data_1/.git/objects/._34
- supplementary_data_1/.git/objects/5f/
- __MACOSX/supplementary_data_1/.git/objects/._5f
- supplementary_data_1/.git/objects/33/
- __MACOSX/supplementary_data_1/.git/objects/._33
- supplementary_data_1/.git/objects/05/
- __MACOSX/supplementary_data_1/.git/objects/._05
- supplementary_data_1/.git/objects/9d/
- __MACOSX/supplementary_data_1/.git/objects/._9d
- supplementary_data_1/.git/objects/02/
- __MACOSX/supplementary_data_1/.git/objects/._02
- supplementary_data_1/.git/objects/d9/
- __MACOSX/supplementary_data_1/.git/objects/._d9
- supplementary_data_1/.git/objects/ac/
- __MACOSX/supplementary_data_1/.git/objects/._ac
- supplementary_data_1/.git/objects/bb/
- __MACOSX/supplementary_data_1/.git/objects/._bb
- supplementary_data_1/.git/objects/d0/
- __MACOSX/supplementary_data_1/.git/objects/._d0
- supplementary_data_1/.git/objects/be/
- __MACOSX/supplementary_data_1/.git/objects/._be
- supplementary_data_1/.git/objects/a2/
- __MACOSX/supplementary_data_1/.git/objects/._a2
- supplementary_data_1/.git/objects/a5/
- __MACOSX/supplementary_data_1/.git/objects/._a5
- supplementary_data_1/.git/objects/bc/
- __MACOSX/supplementary_data_1/.git/objects/._bc
- supplementary_data_1/.git/objects/ae/
- __MACOSX/supplementary_data_1/.git/objects/._ae
- supplementary_data_1/.git/objects/ee/
- __MACOSX/supplementary_data_1/.git/objects/._ee
- supplementary_data_1/.git/objects/fd/
- __MACOSX/supplementary_data_1/.git/objects/._fd
- supplementary_data_1/.git/objects/f2/
- __MACOSX/supplementary_data_1/.git/objects/._f2
- supplementary_data_1/.git/objects/ca/
- __MACOSX/supplementary_data_1/.git/objects/._ca
- supplementary_data_1/.git/objects/20/
- __MACOSX/supplementary_data_1/.git/objects/._20
- supplementary_data_1/.git/objects/4b/
- __MACOSX/supplementary_data_1/.git/objects/._4b
- supplementary_data_1/.git/objects/pack/
- __MACOSX/supplementary_data_1/.git/objects/._pack
- supplementary_data_1/.git/objects/11/
- __MACOSX/supplementary_data_1/.git/objects/._11
- supplementary_data_1/.git/objects/7d/
- __MACOSX/supplementary_data_1/.git/objects/._7d
- supplementary_data_1/.git/objects/29/
- __MACOSX/supplementary_data_1/.git/objects/._29
- supplementary_data_1/.git/objects/7c/
- __MACOSX/supplementary_data_1/.git/objects/._7c
- supplementary_data_1/.git/objects/42/
- __MACOSX/supplementary_data_1/.git/objects/._42
- supplementary_data_1/.git/objects/73/
- __MACOSX/supplementary_data_1/.git/objects/._73
- supplementary_data_1/.git/objects/80/
- __MACOSX/supplementary_data_1/.git/objects/._80
- supplementary_data_1/.git/objects/28/
- __MACOSX/supplementary_data_1/.git/objects/._28
- supplementary_data_1/.git/objects/17/
- __MACOSX/supplementary_data_1/.git/objects/._17
- supplementary_data_1/.git/objects/72/
- __MACOSX/supplementary_data_1/.git/objects/._72
- supplementary_data_1/.git/objects/44/
- __MACOSX/supplementary_data_1/.git/objects/._44
- supplementary_data_1/.git/objects/6b/
- __MACOSX/supplementary_data_1/.git/objects/._6b
- supplementary_data_1/.git/objects/38/
- __MACOSX/supplementary_data_1/.git/objects/._38
- supplementary_data_1/.git/objects/00/
- __MACOSX/supplementary_data_1/.git/objects/._00
- supplementary_data_1/.git/objects/9a/
- __MACOSX/supplementary_data_1/.git/objects/._9a
- supplementary_data_1/.git/objects/info/
- __MACOSX/supplementary_data_1/.git/objects/._info
- supplementary_data_1/.git/objects/65/
- __MACOSX/supplementary_data_1/.git/objects/._65
- supplementary_data_1/.git/objects/3a/
- __MACOSX/supplementary_data_1/.git/objects/._3a
- supplementary_data_1/.git/objects/3f/
- __MACOSX/supplementary_data_1/.git/objects/._3f
- supplementary_data_1/.git/objects/5e/
- __MACOSX/supplementary_data_1/.git/objects/._5e
- supplementary_data_1/.git/objects/6d/
- __MACOSX/supplementary_data_1/.git/objects/._6d
- supplementary_data_1/.git/objects/06/
- __MACOSX/supplementary_data_1/.git/objects/._06
- supplementary_data_1/.git/objects/63/
- __MACOSX/supplementary_data_1/.git/objects/._63
- supplementary_data_1/.git/objects/64/
- __MACOSX/supplementary_data_1/.git/objects/._64
- supplementary_data_1/.git/objects/d5/
- __MACOSX/supplementary_data_1/.git/objects/._d5
- supplementary_data_1/.git/objects/af/
[truncated: 297 more entries]
