# Supplementary material for: Deep learning approach for probabilistic pulmonary function estimation from chest X-ray and peak expiratory flow rate
Source: Commun Med (Lond). 2026 Jun 9;6:330. doi: 10.1038/s43856-026-01702-7 (PMC13249966; doi:10.1038/s43856-026-01702-7)
Supplement: Supplementary file 3 — Supplementary Data 1 [file 43856_2026_1702_MOESM3_ESM.zip › supplementary_data_1/environment.yml]

name: cxr

channels:
  - defaults
  - conda-forge
  - pytorch
  - nvidia

dependencies:
  - python=3.11
  - pip
  - numpy
  - pandas
  - scipy
  - tqdm
  - scikit-learn
  - matplotlib
  # - pytorch
  # - torchvision
  # - torchaudio
  - pytorch-cuda
  - pytorch-lightning
  - tensorboard
  - triton
  - gxx_linux-64
  - pip:
    - torchxrayvision
    - openpyxl
    - scikit-image
    - torchxrayvision
    - opencv-python
    - cxas
    - albumentations
    - tableone
    - pingouin
