# Supplementary material for: Deep learning approach for probabilistic pulmonary function estimation from chest X-ray and peak expiratory flow rate
Source: Commun Med (Lond). 2026 Jun 9;6:330. doi: 10.1038/s43856-026-01702-7 (PMC13249966; doi:10.1038/s43856-026-01702-7)
Supplement: Supplementary file 3 — Supplementary Data 1 [file 43856_2026_1702_MOESM3_ESM.zip › supplementary_data_1/README.md]

# Deep learning approach for probabilistic pulmonary function estimation from chest X-ray and peak expiratory flow rate

by 
Christoph Killing, 
Maximilian Wekerle, 
Jayne Sutherland, 
Mohammad Rassool, 
Lindsay Zurba, 
Olena Ivanova, 
Salome Charalambous, 
Celso Khosa,
Robert S. Wallis, 
Michael Hoelscher,
Claire Calderwood, 
Brian Allwood, 
Noemi Castelletti, 
and Andrea Rachow
on behalf of the [TB Sequel Consortium](https://www.tbsequel.org)

The full implementation will be shared here upon paper acceptance. 
In the meantime, check our [latest updates](https://github.com/christqoh/spiro_estimation/).

This work uses, amongst others, the packages 
[Albumentations](https://albumentations.ai) [[1]](#1), 
[TorchXrayVision](https://github.com/mlmed/torchxrayvision) [[2]](#2), 
and [Chest XRay Anatomy Segmentation](https://github.com/ConstantinSeibold/ChestXRayAnatomySegmentation) [[3]](#3)

### References
<a id="1">[1]</a>
Buslaev, A., Iglovikov, V. I., Khvedchenya, E., Parinov, A., Druzhinin, M., & Kalinin, A. A. (2020). Albumentations: Fast and Flexible Image Augmentations. Information, 11(2). https://doi.org/10.3390/info11020125


<a id="2">[2]</a>
Joseph Paul Cohen, Joseph D. Viviano, Paul Bertin, Paul Morrison, Parsa Torabian, Matteo Guarrera, Matthew P Lungren, Akshay Chaudhari, Rupert Brooks, Mohammad Hashir, Hadrien Bertrand
TorchXRayVision: A library of chest X-ray datasets and models. 
Medical Imaging with Deep Learning
https://github.com/mlmed/torchxrayvision, 2020

<a id="3">[3]</a> 
Seibold, C. M., Reiß, S., Sarfraz, M. S., Fink, M. A., Mayer, V., Sellner, J., Kim, M. S., Maier-Hein, K. H., Kleesiek, J., & Stiefelhagen, R. (2022). Detailed Annotations of Chest X-Rays via CT Projection for Report Understanding. 33rd British Machine Vision Conference 2022, BMVC 2022, London, UK, November 21-24, 2022. https://bmvc2022.mpi-inf.mpg.de/0058.pdf
