# Supplementary material for: Deep learning approach for probabilistic pulmonary function estimation from chest X-ray and peak expiratory flow rate
Source: Commun Med (Lond). 2026 Jun 9;6:330. doi: 10.1038/s43856-026-01702-7 (PMC13249966; doi:10.1038/s43856-026-01702-7)
Supplement: Supplementary file 3 — Supplementary Data 1 [file 43856_2026_1702_MOESM3_ESM.zip › supplementary_data_1/train_main.py]

import os
import copy

import torch

torch.set_float32_matmul_precision('medium')

import pytorch_lightning as pl
from pytorch_lightning import loggers as pl_loggers

from dataloader.data_loader import CXRdata
from learner.module import Module
from utils.utils import arg_parsing, initialize_experiment
from utils.callbacks import return_callbacks


def train(args, fold: int = 0, dt_string: str = None):
    try:
        width = os.get_terminal_size().columns
    except:
        width = 1
    print('-' * width)
    print('Fold: ' + str(fold+1) + '/' + str(args.no_folds) + '\n')

    log_dir, exp_name = initialize_experiment(args, dt_string)

    dataloader = CXRdata(**copy.deepcopy(vars(args)))

    dataloader.setup(fold=fold, path=log_dir+exp_name)
    data_loader_train = dataloader.train_dataloader()
    data_loader_val = dataloader.val_dataloader()
    data_loader_test = dataloader.test_dataloader()

    tb_logger = pl_loggers.TensorBoardLogger(save_dir=log_dir, name=exp_name)

    callbacks = return_callbacks(tb_logger.log_dir, save_last=True)
    # callbacks.append(StochasticWeightAveraging(swa_lrs=1e-4))

    trainer = pl.Trainer(logger=tb_logger, log_every_n_steps=5,
                         default_root_dir=log_dir, callbacks=callbacks, max_epochs=args.epochs,
                         accelerator=args.device, devices=1, gradient_clip_val=1., gradient_clip_algorithm='norm')

    params = copy.deepcopy(vars(args))
    del params['device']
    params['no_targets'] = data_loader_train.dataset.targets

    module = Module(**params)
    trainer.fit(model=module, train_dataloaders=data_loader_train, val_dataloaders=data_loader_val)

    models = ['best_val_loss', 'last']
    for model in models:
        trainer.test(model=module, dataloaders=data_loader_test, verbose=True,
                     ckpt_path=trainer.log_dir + '/' + model + '.ckpt')
        prediction = torch.concat(module.test_predictions, dim=0)
        torch.save(prediction, module.trainer.log_dir + '/test_estimates_' + model + '_mean.pt')
        if module.loss in ['nll_g', 'nll_st']:
            std = torch.concat(module.test_std, dim=0)
            torch.save(std, module.trainer.log_dir + '/test_estimates_' + model + '_std.pt')

    return log_dir + exp_name, data_loader_test


if __name__ == '__main__':
    args = arg_parsing()

    train(args)
