# Supplementary material for: Deep learning approach for probabilistic pulmonary function estimation from chest X-ray and peak expiratory flow rate
Source: Commun Med (Lond). 2026 Jun 9;6:330. doi: 10.1038/s43856-026-01702-7 (PMC13249966; doi:10.1038/s43856-026-01702-7)
Supplement: Supplementary file 3 — Supplementary Data 1 [file 43856_2026_1702_MOESM3_ESM.zip › supplementary_data_1/utils/plot.py]

import torch
import numpy as np
import matplotlib.pyplot as plt
from sklearn.metrics import roc_curve, auc


def plot_roc_curves(y_true, y_scores, visits, labels, pos_weights, title: str, save_path=None):
    """
    Plot ROC curves for each feature with high-end styling.

    Args:
        y_true (torch.Tensor): Ground truth binary labels of shape (batch_size, num_features).
        y_scores (torch.Tensor): Predicted scores of shape (batch_size, num_features).
        save_path (str, optional): Path to save the figure. If None, the figure will be shown but not saved.
    """
    # Ensure tensors are on CPU and convert to numpy arrays
    y_true = y_true.detach().cpu().numpy()
    y_scores = y_scores.detach().cpu().numpy()

    num_features = y_scores.shape[1]
    time_points = [['D0'], ['M6'], ['M24', 'M30', 'M36', 'M42', 'M48', 'S2V1']]

    fig, ax = plt.subplots(1, 4, figsize=(28, 8))

    # Define a color map
    colors = plt.get_cmap('tab10').colors

    for i in range(num_features):
        # sample_weights = np.ones_like(y_true[mask, i], dtype=np.float32)
        # sample_weights[y_true[mask, i] == 1] = pos_weights[i].cpu().numpy()
        fpr, tpr, thresholds = roc_curve(y_true[:, i], y_scores[:, i])
        roc_auc = auc(fpr, tpr)
        ax[0].plot(fpr, tpr, color=colors[i % len(colors)], lw=2, label=labels[i] + f' (AUC = {roc_auc:.2f})')

    j = 0
    ax[j].plot([0, 1], [0, 1], 'k--', lw=1, label='Random')

    ax[j].set_xlim([0.0, 1.0])
    ax[j].set_ylim([0.0, 1.05])
    ax[j].set_xlabel('1 - Specificity [FPR]', fontsize=14)
    ax[j].set_ylabel('Sensitivity [TPR]', fontsize=14)
    ax[j].set_title('Overall' + f' (n={y_true.shape[0]})', fontsize=16)
    ax[j].grid(True, linestyle='--', alpha=0.7)
    ax[j].set_aspect('equal')

    ax[j].legend(loc='lower right', fontsize=12)

    for t, j in zip(time_points, range(1, len(time_points)+1)):
        mask = np.array([item in t for item in visits])

        for i in range(num_features):
            #sample_weights = np.ones_like(y_true[mask, i], dtype=np.float32)
            #sample_weights[y_true[mask, i] == 1] = pos_weights[i].cpu().numpy()

            if len(y_true[mask, i]) > 0:
                fpr, tpr, thresholds = roc_curve(y_true[mask, i], y_scores[mask, i])
                roc_auc = auc(fpr, tpr)
                ax[j].plot(fpr, tpr, color=colors[i % len(colors)], lw=2, label=labels[i] + f' (AUC = {roc_auc:.2f})')
            else:
                # no data
                pass

        ax[j].plot([0, 1], [0, 1], 'k--', lw=1, label='Random')

        ax[j].set_xlim([0.0, 1.0])
        ax[j].set_ylim([0.0, 1.05])
        ax[j].set_xlabel('1 - Specificity [FPR]', fontsize=14)
        ax[j].set_ylabel('Sensitivity [TPR]', fontsize=14)
        ax[j].set_title(time_points[j-1][0] + f' (n={mask.sum()})', fontsize=16)
        ax[j].grid(True, linestyle='--', alpha=0.7)
        ax[j].set_aspect('equal')

        ax[j].legend(loc='lower right', fontsize=12)
    fig.suptitle(title, fontsize=16)

    if save_path:
        plt.savefig(save_path, dpi=300, bbox_inches='tight', format='pdf')
    else:
        plt.show()
