# Supplementary material for: Deep learning approach for probabilistic pulmonary function estimation from chest X-ray and peak expiratory flow rate
Source: Commun Med (Lond). 2026 Jun 9;6:330. doi: 10.1038/s43856-026-01702-7 (PMC13249966; doi:10.1038/s43856-026-01702-7)
Supplement: Supplementary file 3 — Supplementary Data 1 [file 43856_2026_1702_MOESM3_ESM.zip › supplementary_data_1/utils/utils.py]

import os
from pathlib import Path
import argparse
from datetime import datetime
import torch
import random
import numpy as np

from pytorch_lightning import seed_everything


def initialize_experiment(args, dt_string: str = None):
    seed_everything(args.seed)
    torch.manual_seed(args.seed)
    random.seed(args.seed)
    np.random.seed(args.seed)

    now = datetime.now()
    if dt_string is None:
        dt_string = now.strftime("%Y%m%d_%H%M")

    raise Warning('set path here')
    log_dir = os.getcwd() + 'your_path_here'
    exp_name = dt_string + '_' + args.feature_weights[:3]

    exp_name += '_pa'
    if args.use_raw_images:
        exp_name += '_raw'

    if args.include_fev1_l or args.include_fvc_l:
        exp_name += '_l'
    if args.include_fev1_z or args.include_fvc_z:
        exp_name += '_z'

    exp_name += '_' + args.loss

    if args.include_pef:
        exp_name += '_pef'

    exp_name += '_' + str(args.seed)

    Path(log_dir + exp_name).mkdir(exist_ok=True, parents=True)
    return log_dir, exp_name


def make_directories(log_dir_v) -> str:
    Path(log_dir_v).mkdir(exist_ok=True, parents=True)
    return log_dir_v


def arg_parsing():
    parser = argparse.ArgumentParser(description='PyTorch CXR - Spiro Prediction')
    parser.add_argument('-dev', '--device', type=str,
                        default='gpu' if torch.cuda.is_available()
                                      else 'mps' if torch.backends.mps.is_available() else 'cpu',
                        choices=['gpu', 'cpu', 'mps'])
    parser.add_argument('-nw', '--num_workers', type=int, default=8, help='number of workers for dataloader')

    # Training
    parser.add_argument('-lr', '--learning_rate', type=float, default=5e-3, help='learning rate',
                        choices=[1e-5, 5e-5, 1e-4, 5e-4, 1e-3, 5e-3, 1e-2])
    parser.add_argument('-bs', '--batch_size', type=int, default=16, help='batch size',
                        choices=[16, 32, 64, 128, 256, 512])
    parser.add_argument('-ep', '--epochs', type=int, default=250, help='upper epoch limit')
    parser.add_argument('--seed', type=int, default=3333, help='random seed')
    parser.add_argument('-c', '--compile', action='store_true')
    parser.add_argument('-sl', '--soft_labels', action='store_true')
    parser.add_argument('-loss', '--loss', type=str, default='nll_g',
                        choices=['mse', 'rmse', 'mae', 'huber', 'nll_g', 'nll_st'])

    # Architecture
    parser.add_argument('-fe', '--feature_weights', type=str, default='densenet121-res224-all')
    parser.add_argument('-co', '--classifier_only', action='store_true')
    parser.add_argument('-cl_fe', '--classifier_hidden_features_in', action='store_true')

    # Data
    parser.add_argument('-f', '--no_folds', type=int, default=9, help='number of k-fold cross validation iterations,'
                                                                      'data is split into no_folds+1 chunks (test set)')
    parser.add_argument('-raw', '--use_raw_images', action='store_true')
    parser.add_argument('-fev1_z', '--include_fev1_z', action='store_false')
    parser.add_argument('-fvc_z', '--include_fvc_z', action='store_false')
    parser.add_argument('-fev1_l', '--include_fev1_l', action='store_true')
    parser.add_argument('-fvc_l', '--include_fvc_l', action='store_true')
    parser.add_argument('-r_z', '--include_ratio_z', action='store_true')
    parser.add_argument('-pef', '--include_pef', action='store_false')
    parser.add_argument('-norm', '--normalize_output', action='store_true')

    parser.add_argument('-resistant', '--exclude_resistant', action='store_false')
    parser.add_argument('-relapse', '--exclude_relapses', action='store_false')

    parser.add_argument('-tbs1', '--tbs1_data', type=str, default='2024_11_19_data_cohort_full_s2.csv')

    # Regularization
    parser.add_argument('-dp', '--dropout', type=float, default=0.1, help='dropout probability')
    parser.add_argument('-wd', '--weight_decay', type=float, default=1e-5, help='adamW weight decay term')

    # Others
    parser.add_argument('-n', '--note', type=str, default='', help='further notes on training')
    args = parser.parse_args()
    return args
