# Supplementary material for: Deep learning approach for probabilistic pulmonary function estimation from chest X-ray and peak expiratory flow rate
Source: Commun Med (Lond). 2026 Jun 9;6:330. doi: 10.1038/s43856-026-01702-7 (PMC13249966; doi:10.1038/s43856-026-01702-7)
Supplement: Supplementary file 3 — Supplementary Data 1 [file 43856_2026_1702_MOESM3_ESM.zip › supplementary_data_1/utils/callbacks.py]

from typing import List

from pytorch_lightning.callbacks import ModelCheckpoint, EarlyStopping, LearningRateMonitor


class ModelCheckpointWithWarmup(ModelCheckpoint):
    """
    ModelCheckpoint, except don't watch the first `warmup` epochs.
    """
    def __init__(self, warmup=500, **kwargs):
        super().__init__(**kwargs)
        self.warmup = warmup

    def on_train_epoch_end(self, trainer: "pl.Trainer", pl_module: "pl.LightningModule") -> None:
        if trainer.current_epoch < self.warmup:
            return
        else:
            if not self._should_skip_saving_checkpoint(trainer) and self._should_save_on_train_epoch_end(trainer):
                monitor_candidates = self._monitor_candidates(trainer)
                if self._every_n_epochs >= 1 and (trainer.current_epoch + 1) % self._every_n_epochs == 0:
                    self._save_topk_checkpoint(trainer, monitor_candidates)
                self._save_last_checkpoint(trainer, monitor_candidates)

    def on_validation_end(self, trainer: "pl.Trainer", pl_module: "pl.LightningModule") -> None:
        if trainer.current_epoch < self.warmup:
            return
        else:
            if not self._should_skip_saving_checkpoint(trainer) and not self._should_save_on_train_epoch_end(trainer):
                monitor_candidates = self._monitor_candidates(trainer)
                if self._every_n_epochs >= 1 and (trainer.current_epoch + 1) % self._every_n_epochs == 0:
                    self._save_topk_checkpoint(trainer, monitor_candidates)
                self._save_last_checkpoint(trainer, monitor_candidates)


class EarlyStoppingWithWarmup(EarlyStopping):
    """
    EarlyStopping, except don't watch the first `warmup` epochs.
    """
    def __init__(self, warmup=1000, **kwargs):
        super().__init__(**kwargs)
        self.warmup = warmup

    def on_train_epoch_end(self, trainer, pl_module) -> None:
        if trainer.current_epoch < self.warmup:
            return
        else:
            if not self._check_on_train_epoch_end or self._should_skip_check(trainer):
                return
            super()._run_early_stopping_check(trainer)

    def on_validation_end(self, trainer, pl_module):
        if trainer.current_epoch < self.warmup:
            return
        else:
            super()._run_early_stopping_check(trainer)


def return_callbacks(model_dir, save_last: bool = False) -> List:
    best_val_model_checkpoint_callback = ModelCheckpointWithWarmup(dirpath=model_dir, every_n_epochs=1,
                                                                   save_top_k=1, monitor='val/loss',
                                                                   mode='min', warmup=0,
                                                                   filename='best_val_loss',
                                                                   save_on_train_epoch_end=True)
    lrm = LearningRateMonitor(logging_interval='step')

    cbs = [best_val_model_checkpoint_callback, lrm]
    last = ModelCheckpoint(dirpath=model_dir, every_n_epochs=1, save_top_k=1, save_last=True, filename='last')
    if save_last:
        cbs += [last]
    return cbs
