# Supplementary material for: Deep learning approach for probabilistic pulmonary function estimation from chest X-ray and peak expiratory flow rate
Source: Commun Med (Lond). 2026 Jun 9;6:330. doi: 10.1038/s43856-026-01702-7 (PMC13249966; doi:10.1038/s43856-026-01702-7)
Supplement: Supplementary file 3 — Supplementary Data 1 [file 43856_2026_1702_MOESM3_ESM.zip › supplementary_data_1/cxr_stratification/cropping.py]

import torch
from typing import Dict
from PIL import Image
import numpy as np
from cxr_stratification.utils import view_mpl


def get_extrema(mask: torch.Tensor) -> Dict:
    x_range = mask.sum(axis=0)
    width_min = torch.where(x_range > 0)[0][0]
    width_max = torch.where(x_range > 0)[0][-1]
    y_range = mask.sum(axis=1)
    height_min = torch.where(y_range > 0)[0][0]
    height_max = torch.where(y_range > 0)[0][-1]

    return {'width_min': width_min, 'width_max': width_max,
            'height_min': height_min, 'height_max': height_max}


def crop_and_center(image, mask, mask_lungs, lung_only: bool = False):
    extrema = get_extrema(torch.Tensor(mask))

    if lung_only:
        # loop over image and mask anything outside the ribcage
        for px_row in range(image.shape[1]):
            m = mask[px_row]

            if m.any() == False:
                image[px_row, :] = 0.0
            else:
                true_first = np.argmax(m)
                true_last = len(m) - 1 - np.argmax(m[::-1])

                image[px_row, 0:true_first] = 0.0
                image[px_row, true_last : len(m) - 1] = 0.0

    height_max = extrema['height_max']
    height_min = extrema['height_min']
    width_max = extrema['width_max']
    width_min = extrema['width_min']

    img = image[height_min:height_max, width_min:width_max]
    #img = (img - img.min()) / (img.max() - img.min()) * 255

    # normalize image range accross all
    # lung_median = np.median(image[mask_lungs])
    #lung_min = image[mask_lungs].min()
    #lung_max = image[mask_lungs].max()
    #img = (img - lung_min) / (lung_max - lung_min) * 255
    #img = np.clip(img, 0, 255).astype(np.uint8)

    img = Image.fromarray(img)

    new_image_size = (1024, 1024)

    # Get the dimensions of the original image
    original_width, original_height = img.size

    # Calculate the aspect ratio of the original image
    aspect_ratio = original_width / original_height

    # Calculate the new dimensions while preserving the aspect ratio
    new_width, new_height = new_image_size
    if new_width / new_height > aspect_ratio:
        # Fit to height
        new_object_height = new_height
        new_object_width = int(new_height * aspect_ratio)
    else:
        # Fit to width
        new_object_width = new_width
        new_object_height = int(new_width / aspect_ratio)

    # Resize the original image to the new dimensions (ensure they are integers)
    resized_image = img.resize((new_object_width, new_object_height), Image.Resampling.LANCZOS)

    # Create a new image with the specified size and a white background
    new_image = Image.new("RGB", (new_width, new_height), (0, 0, 0))

    # Calculate the position to paste the resized image so it's centered
    paste_x = (new_width - new_object_width) // 2
    paste_y = (new_height - new_object_height) // 2

    # Paste the resized image onto the new image
    new_image.paste(resized_image, (paste_x, paste_y))

    return np.array(new_image)
