# Supplementary material for: Deep learning approach for probabilistic pulmonary function estimation from chest X-ray and peak expiratory flow rate
Source: Commun Med (Lond). 2026 Jun 9;6:330. doi: 10.1038/s43856-026-01702-7 (PMC13249966; doi:10.1038/s43856-026-01702-7)
Supplement: Supplementary file 3 — Supplementary Data 1 [file 43856_2026_1702_MOESM3_ESM.zip › supplementary_data_1/cxr_stratification/brightness_contrast.py]

import numpy as np
import torch
import torchvision.transforms as transforms
from PIL import Image, ImageOps
from skimage import exposure
from skimage.color import rgb2gray
import cv2


def load_image(image_path):
    return Image.open(image_path).convert('L')  # Load image in grayscale


def image_to_tensor(image):
    transform = transforms.ToTensor()
    return transform(image)


def tensor_to_image(tensor):
    transform = transforms.ToPILImage()
    return transform(tensor)


def normalize_contrast_brightness(image_tensor, reference_tensor):
    # Convert tensors to numpy arrays for processing
    image_np = image_tensor.numpy().squeeze()
    reference_np = reference_tensor.numpy().squeeze()

    # Match histograms of the image to the reference
    matched_image_np = exposure.match_histograms(image_np, reference_np, channel_axis=None)

    # Convert back to tensor
    matched_image_tensor = torch.from_numpy(matched_image_np).unsqueeze(0).float()
    return matched_image_tensor


def apply_clahe(image_tensor):
    image_np = image_tensor.numpy().squeeze()
    clahe = cv2.createCLAHE(clipLimit=2.0, tileGridSize=(8, 8))
    image_np_clahe = clahe.apply((image_np * 255).astype(np.uint8)) / 255.0
    return torch.from_numpy(image_np_clahe).unsqueeze(0).float()


def normalize_histogram(image, clip_limit=2.0, tile_grid_size=(8, 8), percentile_clip=95):
    """
    Normalize histogram with contrast limiting and percentile clipping.

    Parameters:
    - image: Input grayscale image.
    - clip_limit: Clip limit for CLAHE.
    - tile_grid_size: Size of the grid for CLAHE.
    - percentile_clip: Percentile for clipping extreme values.

    Returns:
    - Normalized image.
    """
    # Clip extreme values
    p = np.percentile(image, percentile_clip)
    image_clipped = np.clip(image, 0, p)

    # Apply CLAHE
    clahe = cv2.createCLAHE(clipLimit=clip_limit, tileGridSize=tile_grid_size)
    image_clahe = clahe.apply(image_clipped.astype(np.uint8))

    return image_clahe
