# Supplementary material for: Deep learning approach for probabilistic pulmonary function estimation from chest X-ray and peak expiratory flow rate
Source: Commun Med (Lond). 2026 Jun 9;6:330. doi: 10.1038/s43856-026-01702-7 (PMC13249966; doi:10.1038/s43856-026-01702-7)
Supplement: Supplementary file 3 — Supplementary Data 1 [file 43856_2026_1702_MOESM3_ESM.zip › supplementary_data_1/cxr_stratification/image_stratification.py]

import os
import skimage
from pathlib import Path

from numpy.ma.core import angle
from tqdm import tqdm

import numpy as np

import torch
import torch.nn.functional as F

import torchvision
import torchxrayvision as xrv

import cv2

from cxr_stratification.image_manipulation_utils import find_lungs, adjust_gamma
from cxr_stratification.utils import transform, image_2_uint8, view_mpl


def rotate_image(img, model, device='cpu'):
    # prepare for ML
    img_ml = xrv.datasets.normalize(np.array(img), 255)  # convert 8-bit image to [-1024, 1024] range
    img_ml = img_ml[None, ...]  # Make single color channel
    img_ml = transform(img_ml)
    img_ml = torch.from_numpy(img_ml)

    lung_mask_share, lungs = find_lungs(img_ml, model, device=device)

    if lung_mask_share < 0.3:  # less than 30% indicates issue
        img_left = torchvision.transforms.functional.rotate(img_ml, angle=90)
        lung_mask_share_left, lungs_left = find_lungs(img_left, model, device=device)
        img_right = torchvision.transforms.functional.rotate(img_ml, angle=-90)
        lung_mask_share_right, lungs_right = find_lungs(img_right, model, device=device)

        if lung_mask_share > lung_mask_share_right and lung_mask_share > lung_mask_share_left:
            img = img
            lungs = lungs
        elif lung_mask_share_right > lung_mask_share and lung_mask_share_right > lung_mask_share_left:
            img_ml = img_right
            img = torchvision.transforms.functional.rotate(torch.tensor(img[None, ...]), angle=-90).squeeze().numpy()
            lungs = lungs_right
        elif lung_mask_share_left > lung_mask_share and lung_mask_share_left > lung_mask_share_right:
            img_ml = img_left
            img = torchvision.transforms.functional.rotate(torch.tensor(img[None, ...]), angle=90).squeeze().numpy()
            lungs = lungs_left

    img_ml, gamma = adjust_gamma(img_ml, lungs)
    img = torchvision.transforms.functional.adjust_gamma(image_2_uint8(torch.tensor(img)), gamma=gamma)

    return img


def fit_ellipse(img):
    # Find contours in the mask
    contours, _ = cv2.findContours(img.astype(np.uint8), cv2.RETR_EXTERNAL, cv2.CHAIN_APPROX_SIMPLE)

    # Assume the largest contour corresponds to the longitudinal mask
    if len(contours) > 0:
        contour = max(contours, key=cv2.contourArea)

        # Fit an ellipse to the contour
        if len(contour) >= 5:  # Need at least 5 points to fit an ellipse

            ellipse = cv2.fitEllipse(contour)

            return ellipse
    return None


def get_angle(e):
    if e is None:
        angle = 180
    else:
        angle = e[2]
        angle = min(angle, 180 - angle)
    return angle


def compute_tilt_angle(image, mask):
    # Get the center of the image
    (h, w) = image.shape[:2]
    center = (w // 2, h // 2)

    ellipse = fit_ellipse(mask)
    if ellipse is not None:
        # The angle of the major axis of the ellipse
        angle = ellipse[2]
        angle = min(angle, 180 - angle)

        mr = cv2.getRotationMatrix2D(center, -angle, 1.0)
        mask_r = cv2.warpAffine(mask.astype(np.uint8), mr, (w, h))
        er = fit_ellipse(mask_r)
        angle_r = get_angle(er)

        ml = cv2.getRotationMatrix2D(center, angle, 1.0)
        mask_l = cv2.warpAffine(mask.astype(np.uint8), ml, (w, h))
        el = fit_ellipse(mask_l)
        angle_l = get_angle(el)

        if angle_r < angle_l:
            angle = -angle

        M = cv2.getRotationMatrix2D(center, angle, 1.0)

        # Rotate the image
        image = cv2.warpAffine(image, M, (w, h))

    else:
        angle = 0.0

    return image, angle
