# Supplementary material for: Deep learning approach for probabilistic pulmonary function estimation from chest X-ray and peak expiratory flow rate
Source: Commun Med (Lond). 2026 Jun 9;6:330. doi: 10.1038/s43856-026-01702-7 (PMC13249966; doi:10.1038/s43856-026-01702-7)
Supplement: Supplementary file 3 — Supplementary Data 1 [file 43856_2026_1702_MOESM3_ESM.zip › supplementary_data_1/cxr_stratification/utils.py]

import os

from pathlib import Path
import numpy as np

import torch
import torchvision
import torchxrayvision as xrv

import skimage
from PIL import Image
import matplotlib.pyplot as plt


transform = torchvision.transforms.Compose([xrv.datasets.XRayCenterCrop(),
                                            xrv.datasets.XRayResizer(512, engine="cv2")])

def load_and_preprocess_image(path_pid, cxr):
    img = Image.open(os.path.join(path_pid, cxr)).convert("L")

    # make square
    width, height = img.size
    new_size = max(width, height)
    new_image = Image.new("L", (new_size, new_size), 0)
    paste_position = ((new_size - width) // 2, (new_size - height) // 2)
    new_image.paste(img, paste_position)
    img_original = np.array(new_image)

    return img_original


def image_2_uint8(img: torch.Tensor):
    img_min = img.min()
    img_max = img.max()
    img_norm = (img - img_min) / (img_max - img_min) * 255
    return img_norm.type(torch.uint8)


def convert_to_pil_and_save(img: np.ndarray, path_cxr: str, file: str):
    Path(path_cxr).mkdir(parents=True, exist_ok=True)
    img_min = img.min()
    img_max = img.max()

    img_norm = (img - img_min) / (img_max - img_min) * 255

    img_pil = Image.fromarray(img_norm.squeeze().astype(np.uint8), 'RGB').convert('L')
    img_pil.save(path_cxr + '/' + file)


def view_mpl(img, save_path=None):
    plt.imshow(img.squeeze(), cmap='gray')
    if save_path is None:
        plt.show()
    else:
        plt.savefig(save_path, bbox_inches='tight', format='pdf')
