# Supplementary material for: Deep learning approach for probabilistic pulmonary function estimation from chest X-ray and peak expiratory flow rate
Source: Commun Med (Lond). 2026 Jun 9;6:330. doi: 10.1038/s43856-026-01702-7 (PMC13249966; doi:10.1038/s43856-026-01702-7)
Supplement: Supplementary file 3 — Supplementary Data 1 [file 43856_2026_1702_MOESM3_ESM.zip › supplementary_data_1/cxr_stratification/cxas_segmentation.py]

import numpy as np

import torch
import torch.nn.functional as F

from cxas.segmentor import CXAS
import cxas.visualize as cxas_vis
from cxas.file_io import FileLoader
from cxas.visualize import visualize_mask
from cxas.label_mapper import label_mapper

from scipy import ndimage

from skimage import measure, morphology
import cv2

from PIL import Image
import matplotlib.pyplot as plt
import torchvision.transforms as transforms

from cxr_stratification.utils import view_mpl

model_cxas = CXAS(model_name='UNet_ResNet50_default', gpus='cpu')


def segment_image(img_rgb):
    # normalize for application
    normalized_image = {'data': F.interpolate(
        model_cxas.fileloader.normalize(torch.tensor(np.transpose(img_rgb, [2, 0, 1]) / 255)).unsqueeze(0),
        512).float()}

    out = model_cxas.forward(normalized_image['data'])
    feat = out['segmentation_preds'][0]
    feat = transforms.functional.resize(feat, size=(img_rgb.shape[0], img_rgb.shape[1]))
    return feat.cpu().numpy()


def extract_and_save(img_rgb, features, class_name: str):
    z = np.array(visualize_mask(class_names=[class_name], mask=features, image=np.transpose(img_rgb, [2, 0, 1]),
                                img_size=512, cat=True, axis=1))
    view_mpl(z)
    img_pil = Image.fromarray(z.squeeze().astype(np.uint8))
    img_pil.save(class_name + '.png')


def get_combined_mask(features, class_name: str):
    label_to_visualize = np.concatenate([np.array(label_mapper[n]).flatten() for n in [class_name]]).flatten()
    mask_by_feature = features[label_to_visualize]
    mask = mask_by_feature.sum(axis=0) > 0
    return mask


def clean_mask(binary_mask: np.ndarray) -> np.ndarray:
    # Label connected components
    labeled_mask, num_features = ndimage.label(binary_mask)

    # Get properties of the labeled regions
    properties = measure.regionprops(labeled_mask)

    # Create a new binary mask with only large components
    cleaned_mask = np.zeros_like(binary_mask)

    # Define the minimum area threshold (you can adjust this)
    min_area = int(0.005 * binary_mask.shape[0]**2)  # Adjust based on the size of the small areas

    for prop in properties:
        if prop.area >= min_area:
            cleaned_mask[labeled_mask == prop.label] = 255

    assert cleaned_mask.max() <= 1.0

    return cleaned_mask


def extend_mask(mask: np.ndarray, verbosity: int) -> np.ndarray:
    # expand mask for severe TB:
    mask = np.uint8(mask * 255)

    # Threshold the image to make sure it's binary (if it's not already)
    _, mask = cv2.threshold(mask, 127, 255, cv2.THRESH_BINARY)

    # Perform morphological closing with a circular kernel
    kernel = cv2.getStructuringElement(cv2.MORPH_ELLIPSE, (int(mask.shape[0]/10), int(mask.shape[1]/10)))  # Adjust size as needed
    closed_mask = cv2.morphologyEx(mask, cv2.MORPH_CLOSE, kernel)

    # Optional: Further fill contours to ensure enclosed areas are solid white
    contours, _ = cv2.findContours(closed_mask, cv2.RETR_EXTERNAL, cv2.CHAIN_APPROX_SIMPLE)
    for cnt in contours:
        cv2.drawContours(closed_mask, [cnt], 0, 255, thickness=cv2.FILLED)

    if verbosity > 0:
        # Display the result
        plt.figure(figsize=(10, 5))
        plt.subplot(1, 2, 1)
        plt.title("Original Mask")
        plt.imshow(mask, cmap='gray')
        plt.subplot(1, 2, 2)
        plt.title("Filled and Smoothed Mask")
        plt.imshow(closed_mask, cmap='gray')
        plt.show()

    closed_mask = closed_mask.astype(bool)

    assert closed_mask.max() <= 1.0

    return closed_mask
