# Supplementary material for: Deep learning approach for probabilistic pulmonary function estimation from chest X-ray and peak expiratory flow rate
Source: Commun Med (Lond). 2026 Jun 9;6:330. doi: 10.1038/s43856-026-01702-7 (PMC13249966; doi:10.1038/s43856-026-01702-7)
Supplement: Supplementary file 3 — Supplementary Data 1 [file 43856_2026_1702_MOESM3_ESM.zip › supplementary_data_1/cxr_stratification/image_manipulation_utils.py]

import os
import skimage
from pathlib import Path
from tqdm import tqdm

import numpy as np

import torch
import torch.nn.functional as F

import torchvision
import torchxrayvision as xrv

from cxas.segmentor import CXAS
import cxas.visualize as cxas_vis
from cxas.file_io import FileLoader
from cxas.visualize import visualize_mask
from cxas.label_mapper import label_mapper

import cv2
from PIL import Image

from cxr_stratification.utils import image_2_uint8


def find_lungs(img, model, device):
    with torch.no_grad():
        pred = model(img.to(device))

    pred = 1 / (1 + np.exp(-pred.cpu()))  # sigmoid
    pred[pred < 0.5] = 0
    pred[pred > 0.5] = 1

    lung_mask_share = torch.logical_or(pred[0][4], pred[0][5]).sum() / (512*512)
    return lung_mask_share.cpu(), torch.logical_or(pred[0][4], pred[0][5]).cpu()


def return_mean_image_brightness(img, lungs):
    return img.squeeze()[lungs].type(torch.float32).mean()


def adjust_gamma(img, lungs, brightness_goal: int = 140):
    img = image_2_uint8(img)
    gamma = 1.0
    brightness = return_mean_image_brightness(img, lungs)

    if brightness < brightness_goal:
        while brightness < brightness_goal:
            img_adjust = torchvision.transforms.functional.adjust_gamma(img.squeeze() * lungs, gamma=gamma)
            brightness = return_mean_image_brightness(img_adjust, lungs)
            gamma -= 0.02
    elif brightness > brightness_goal:
        while brightness > brightness_goal:
            img_adjust = torchvision.transforms.functional.adjust_gamma(img.squeeze() * lungs, gamma=gamma)
            brightness = return_mean_image_brightness(img_adjust, lungs)
            gamma += 0.02

    return torchvision.transforms.functional.adjust_gamma(img, gamma=gamma), gamma
