# Supplementary material for: Deep learning approach for probabilistic pulmonary function estimation from chest X-ray and peak expiratory flow rate
Source: Commun Med (Lond). 2026 Jun 9;6:330. doi: 10.1038/s43856-026-01702-7 (PMC13249966; doi:10.1038/s43856-026-01702-7)
Supplement: Supplementary file 3 — Supplementary Data 1 [file 43856_2026_1702_MOESM3_ESM.zip › supplementary_data_1/learner/densenet.py]

import torch
import torch.nn as nn
import torch.nn.functional as F

from torchxrayvision.models import DenseNet as DenseNetPretrained
from torchxrayvision.utils import fix_resolution, warn_normalization

from learner.estimators import set_three_layer_classifier


class DenseNet(DenseNetPretrained):
    def forward(self, x, support = None, include_pef: bool = False, classifier_only: bool = False):
        if classifier_only:
            with torch.no_grad():
                features = self.features2(x)
        else:
            features = self.features3(x)

        if include_pef:
            features = torch.concat([features, support[:, None]], dim=1)

        out = self.classifier(torch.nan_to_num(features))
        return torch.nan_to_num(out)

    def set_fc(self, features_in: int = 1024, classifier_hidden_features_in: int = 1024, classes: int = 1,
               dropout: float = 0.1):
        if classifier_hidden_features_in:
            hidden_dim = features_in
        else:
            hidden_dim = 256

        self.classifier = set_three_layer_classifier(features_in, classes, hidden_dim=hidden_dim, dropout=dropout)

    def features3(self, x, n=10):
        x = fix_resolution(x, 224, self)
        warn_normalization(x)

        with torch.no_grad():
            # fe = self.model_fix(x)
            fe = nn.Sequential(*list(self.features.children())[:n])(x)

        features = nn.Sequential(*list(self.features.children())[n:])(fe)

        out = F.relu(features, inplace=True)
        out = F.adaptive_avg_pool2d(out, (1, 1)).view(features.size(0), -1)
        return out
