# Supplementary material for: Deep learning approach for probabilistic pulmonary function estimation from chest X-ray and peak expiratory flow rate
Source: Commun Med (Lond). 2026 Jun 9;6:330. doi: 10.1038/s43856-026-01702-7 (PMC13249966; doi:10.1038/s43856-026-01702-7)
Supplement: Supplementary file 3 — Supplementary Data 1 [file 43856_2026_1702_MOESM3_ESM.zip › supplementary_data_1/learner/module.py]

import time

import pytorch_lightning as pl

import torch

from torch import nn
from torch import optim
from torchmetrics.classification import BinaryAUROC
from torch.distributions.normal import Normal
from torch.distributions.studentT import StudentT
from torch.distributions.independent import Independent

from learner.densenet import DenseNet
from utils.plot import plot_roc_curves


class Module(pl.LightningModule):
    def __init__(self, **kwargs):
        super().__init__()

        for name, value in kwargs.items():
            setattr(self, name, value)

        if self.loss in ['nll_g', 'nll_st']:
            # predicting mean and variance
            self.no_targets = int(self.no_targets * 2)

        self.net = DenseNet(weights=self.feature_weights, drop_rate=self.dropout)
        if self.include_pef:
            self.net.set_fc(features_in=1025, classes=self.no_targets, dropout=self.dropout,
                            classifier_hidden_features_in=self.classifier_hidden_features_in)
        else:
            self.net.set_fc(features_in=1024, classes=self.no_targets, dropout=self.dropout,
                            classifier_hidden_features_in=self.classifier_hidden_features_in)

        if self.compile:
            self.net.compile()

        self.weights = None
        self.labels = None

        self.save_hyperparameters()

    def training_step(self, batch, batch_idx) -> float:
        [cxr, support, label, gli_prediction, pid, visit, weights] = batch
        pred = self.net(cxr, support, self.include_pef, self.classifier_only)
        loss = self.compute_loss(pred, label, stage='train')
        return loss

    def validation_step(self, batch, batch_idx) -> float:
        [cxr, support, label, gli_prediction, pid, visit, weights] = batch

        pred = self.net(cxr, support, self.include_pef, self.classifier_only)

        if self.weights is None:
            # only runs once at beginning of training
            w, l = [], []
            for k in weights.keys():
                w.append(weights.get(k).get('weight')[0])
                l.append(weights.get(k).get('label')[0])

            self.weights = torch.Tensor(w).to(device=weights.get(k).get('weight').device)
            self.labels = l

        loss = self.compute_loss(pred, label, stage='val')
        if self.loss == 'ce':
            pred = nn.Sigmoid()(pred)
        elif self.loss in ['nll_g', 'nll_st']:
            pred = pred[:, :pred.shape[1]//2]

        self.val_predictions.append(pred)
        self.val_gli_predictions.append(gli_prediction)
        self.val_labels.append(label)
        self.val_pids += list(pid)
        self.val_visits += list(visit)
        return loss

    def on_validation_epoch_start(self) -> None:
        self.val_labels = []
        self.val_predictions = []
        self.val_gli_predictions = []
        self.val_pids = []
        self.val_visits = []

    def on_validation_epoch_end(self) -> None:
        label = torch.concat(self.val_labels, dim=0)
        prediction = torch.concat(self.val_predictions, dim=0)
        gli = torch.concat(self.val_gli_predictions, dim=0)

        if self.loss == 'ce':
            lb = label
        elif self.include_fev1_z or self.include_fvc_z:
            title = 'ROC Curves Normal/Mild over Moderate/Severe Impairment (GLI other)'
            lb = self._label_to_binary(label, cutoff=-2.5, norm=self.trainer.val_dataloaders.dataset.normalizers)
        elif self.include_fev1_l or self.include_fvc_l:
            title = 'ROC Curves <80% predicted (GLI other)'
            lb = self._label_to_binary(label, cutoff=0.8 * gli, norm=self.trainer.val_dataloaders.dataset.normalizers)
        else:
            raise Warning('no automated analysis implemented ')
        for l, i in zip(self.labels, range(len(self.labels))):
            auroc = BinaryAUROC()(prediction, lb)
            self.log("val/auroc_" + l.replace(' ', '_').lower(), auroc)

        path = self.trainer.log_dir + '/roc_' + str((self.current_epoch + 1)) + '.pdf'
        if self.loss == 'ce' and ((self.current_epoch + 1) % 20 == 0 or self.current_epoch == 0):
            plot_roc_curves(y_true=label, y_scores=prediction, visits=self.val_visits, labels=self.labels,
                            pos_weights=self.weights, save_path=path)
        elif (self.loss in ['mse', 'rmse', 'mae', 'huber', 'nll_g', 'nll_st']
              and (self.include_fev1_z or self.include_fvc_z or self.include_fev1_l or self.include_fvc_l)
              and ((self.current_epoch + 1) % 20 == 0 or self.current_epoch == 0)):
            plot_roc_curves(y_true=lb, y_scores=prediction, visits=self.val_visits, labels=self.labels,
                            pos_weights=self.weights, title=title, save_path=path)

    def test_step(self, batch, batch_idx):
        [cxr, support, label, gli_prediction, pid, visit, weights] = batch

        pred = self.net(cxr, support, self.include_pef, self.classifier_only)

        loss = self.compute_loss(pred, label, stage='x_test')
        if self.loss == 'ce':
            pred = nn.Sigmoid()(pred)
        elif self.loss in ['nll_g', 'nll_st']:
            self.test_std.append(self._log_var_2_std(pred[:, 2:]))
            pred = pred[:, :pred.shape[1]//2]

        self.test_labels.append(label)
        self.test_predictions.append(pred)
        self.test_gli_predictions.append(gli_prediction)
        self.test_pids += list(pid)
        self.test_visits += list(visit)

        self.log("hp_metric", loss)
        return loss

    def on_test_epoch_start(self) -> None:
        self.test_labels = []
        self.test_predictions = []
        self.test_gli_predictions = []
        self.test_std = []
        self.test_pids = []
        self.test_visits = []

    def on_test_epoch_end(self) -> None:
        label = torch.concat(self.test_labels, dim=0)
        prediction = torch.concat(self.test_predictions, dim=0)
        gli = torch.concat(self.test_gli_predictions, dim=0)

        if self.loss == 'ce':
            lb = label
        elif self.include_fev1_z or self.include_fvc_z:
            title = 'ROC Curves Normal/Mild over Moderate/Severe Impairment (GLI other)'
            lb = self._label_to_binary(label, cutoff=-2.5, norm=self.trainer.test_dataloaders.dataset.normalizers)
        elif self.include_fev1_l or self.include_fvc_l:
            title = 'ROC Curves <80% predicted (GLI other)'
            lb = self._label_to_binary(label, cutoff=0.8*gli, norm=self.trainer.test_dataloaders.dataset.normalizers)
        else:
            raise Warning('no automated analysis implemented ')

        for l, i in zip(self.labels, range(len(self.labels))):
            auroc = BinaryAUROC()(prediction[:, i], lb[:, i])
            self.log("x_test/auroc_" + l.replace(' ', '_').lower(), auroc)

        torch.save(label, self.trainer.log_dir + '/labels_test_tgt.pt')
        torch.save(lb, self.trainer.log_dir + '/labels_test_tgt_norm_binary.pt')
        torch.save(gli, self.trainer.log_dir + '/labels_test_gli_predicted.pt')
        torch.save(self.test_visits, self.trainer.log_dir + '/labels_test_visits.pt')
        torch.save(self.test_pids, self.trainer.log_dir + '/labels_test_pids.pt')

        with open(self.trainer.log_dir + '/pids_test.txt', mode='wt', encoding='utf-8') as pid_file:
            pid_file.write('\n'.join(self.test_pids))

        path = self.trainer.log_dir + '/roc_test.pdf'

        if self.loss == 'ce':
            plot_roc_curves(y_true=label, y_scores=prediction, visits=self.test_visits, labels=self.labels,
                            pos_weights=self.weights, save_path=path)
        elif self.loss in ['mse', 'rmse', 'mae', 'huber', 'nll_g', 'nll_st'] \
            and (self.include_fev1_z or self.include_fvc_z or self.include_fev1_l or self.include_fvc_l):
            plot_roc_curves(y_true=lb, y_scores=prediction, visits=self.test_visits, labels=self.labels,
                            pos_weights=self.weights, title=title, save_path=path)

    def _label_to_binary(self, label, cutoff, norm):
        # normalize cutoff
        c = []
        keys = ['fev1', 'fvc']
        for k in keys:
            if k in norm.keys():
                if isinstance(cutoff, float):
                    c.append((torch.Tensor([[cutoff]]).to(self.device) - norm[k]['mean']) / norm[k]['std'])
                else:
                    c.append((cutoff[:, 0, None] - norm[k]['mean']) / norm[k]['std'])
        if 'ratio' in norm.keys():
            c.append((torch.Tensor([[cutoff]]).to(self.device) - norm['ratio']['mean']) / norm['ratio']['std'])
        cutoffs = torch.concat(c, dim=1)

        return label > cutoffs

    @staticmethod
    def _log_var_2_std(log_var: torch.Tensor) -> torch.Tensor:
        """
        converts log variance to standard deviation with elu to improve numerical stability for large numbers
        @param log_var: log variance
        @return: standard deviation
        """
        std = nn.ELU()(0.5 * log_var) + 1.0 + 1e-12
        return std

    def compute_loss(self, pred, label, stage: str) -> torch.Tensor:
        if self.loss in ['mse', 'rmse']:
            loss = nn.MSELoss(reduction='none')(pred, label)
            if self.loss == 'rmse':
                loss = torch.sqrt(loss)
        elif self.loss == 'mae':
            loss = nn.L1Loss(reduction='none')(pred, label)
        elif self.loss == 'huber':
            loss = nn.HuberLoss(reduction='none')(pred, label)
        elif self.loss == 'ce':
            loss = nn.BCEWithLogitsLoss(reduction='none', pos_weight=self.weights)(pred, label)
            loss = loss.sum(-1)
        elif self.loss in ['nll_g', 'nll_st']:
            mean = pred[:, :pred.shape[1]//2]
            log_var = pred[:, pred.shape[1]//2:]
            std = self._log_var_2_std(log_var)
            if self.loss == 'nll_g':
                normal = Independent(Normal(loc=mean, scale=std), 1)
            elif self.loss == 'nll_st':
                normal = Independent(StudentT(df=1.0, loc=mean, scale=std), 1)
            else:
                raise Exception('log likelihood loss not specified')
            loss = - normal.log_prob(label)
            # loss = torch.clamp(loss, max=10.0)
            self.log(stage + "/log_var", log_var.mean(), on_epoch=True, on_step=False, prog_bar=False)
            self.log(stage + "/std", std.mean(), on_epoch=True, on_step=False, prog_bar=False)
        else:
            raise Exception()
        loss = torch.nan_to_num(loss)
        self.log(stage + "/loss", loss.mean(), on_epoch=True, on_step=False, prog_bar=True)
        return loss.mean()

    def configure_optimizers(self):
        optimizer = optim.AdamW(self.parameters(), self.learning_rate, weight_decay=self.weight_decay)
        scheduler = optim.lr_scheduler.ReduceLROnPlateau(optimizer, patience=2, factor=0.9, cooldown=2, min_lr=1e-7)
        return {"optimizer": optimizer, "lr_scheduler": scheduler, "monitor": "val/loss"}

    def on_train_epoch_start(self) -> None:
        self.train_epoch_start_time = time.time()

    def on_train_epoch_end(self) -> None:
        duration = time.time() - self.train_epoch_start_time
        self.log("epoch/wall_clock_secs", duration)
