# Supplementary material for: Deep learning approach for probabilistic pulmonary function estimation from chest X-ray and peak expiratory flow rate
Source: Commun Med (Lond). 2026 Jun 9;6:330. doi: 10.1038/s43856-026-01702-7 (PMC13249966; doi:10.1038/s43856-026-01702-7)
Supplement: Supplementary file 3 — Supplementary Data 1 [file 43856_2026_1702_MOESM3_ESM.zip › supplementary_data_1/learner/estimators.py]

import torch.nn as nn


def set_three_layer_classifier(num_init_features, classes, hidden_dim: int = 256, dropout: float = 0.0):
    """
    as per to Ueda et al 2024
        A deep learning-based model to estimate pulmonary function from chest x-rays:
        multi-institutional model development and validation study in Japan
    :param num_init_features:
    :param classes:
    :param hidden_dim:
    :param dropout:
    :return:
    """
    net = nn.Sequential(nn.Linear(num_init_features, hidden_dim),
                        nn.LeakyReLU(),
                        nn.Dropout(dropout),
                        nn.Linear(hidden_dim, hidden_dim),
                        nn.LeakyReLU(),
                        nn.Dropout(dropout),
                        nn.Linear(hidden_dim, classes))
    return net
