# Supplementary material for: Deep learning approach for probabilistic pulmonary function estimation from chest X-ray and peak expiratory flow rate
Source: Commun Med (Lond). 2026 Jun 9;6:330. doi: 10.1038/s43856-026-01702-7 (PMC13249966; doi:10.1038/s43856-026-01702-7)
Supplement: Supplementary file 3 — Supplementary Data 1 [file 43856_2026_1702_MOESM3_ESM.zip › supplementary_data_1/learner/base_nn.py]

import torch.nn as nn


def create_net(layers: int,
               in_size: int,
               out_size: int,
               hidden_size: int,
               dropout: float = 0.1,
               activation=nn.LeakyReLU,
               activation_final=None,
               batch_norm: bool = False,
               in_bias: bool = True,
               bias: bool = True,
               noisy_layers: bool = False) -> nn.Sequential:

    net = []
    for i in range(layers-1):
        net.append(nn.Linear(in_size, hidden_size, bias=in_bias))

        if batch_norm:
            net.append(nn.BatchNorm1d(hidden_size))  # N, C, L
        net.append(activation())
        net.append(nn.Dropout(p=dropout))
        in_size = hidden_size

    # add last layer
    if layers == 1:
        hidden_size = in_size

    net.append(nn.Linear(hidden_size, out_size, bias=bias))

    if activation_final is not None:
        net.append(activation_final)

    return nn.Sequential(*net)
