# Supplementary material for: Deep learning approach for probabilistic pulmonary function estimation from chest X-ray and peak expiratory flow rate
Source: Commun Med (Lond). 2026 Jun 9;6:330. doi: 10.1038/s43856-026-01702-7 (PMC13249966; doi:10.1038/s43856-026-01702-7)
Supplement: Supplementary file 3 — Supplementary Data 1 [file 43856_2026_1702_MOESM3_ESM.zip › supplementary_data_1/dataloader/sensitivity_analysis_pef.py]

import numpy as np
import pandas as pd

import matplotlib.pyplot as plt
import seaborn as sns

import statsmodels.api as sm
import seaborn as sns
import matplotlib.pyplot as plt
import numpy as np
import pandas as pd
from sklearn.linear_model import LinearRegression


def sensitivity_analysis(df: pd.DataFrame, norm, unit: str, path: str):
    # un-normalize PEF
    df.loc[:, 'pef_plain'] = df.loc[:, 'pef'] * norm.get('pef').get('std') + norm.get('pef').get('mean')

    # scatter plots
    fig, ax = plt.subplots(nrows=1, ncols=2, figsize=(12, 4))

    # FEV1
    correlation = np.round(df['pef_plain'].corr(df['fev1'], method='pearson'), 3)
    sns.scatterplot(x='pef_plain', y='fev1', data=df, ax=ax[0], label='Pearson correlation: ' + str(correlation))
    ax[0].set_xlabel('Peak Expiratory Flow [% predicted]')
    ax[0].set_ylabel('FEV1 ' + unit)

    # Prepare data for statsmodels
    X = df[['pef_plain']]
    y = df['fev1']
    X = sm.add_constant(X)  # Add constant for intercept

    # Fit model using statsmodels to get confidence intervals
    model = sm.OLS(y, X).fit()

    # Define the range of x-values for the regression line
    x_range = np.linspace(df['pef_plain'].min(), df['pef_plain'].max(), 100)
    X_range = sm.add_constant(x_range)  # Add constant for intercept

    # Get predictions and confidence intervals
    predictions = model.get_prediction(X_range)
    prediction_summary = predictions.summary_frame(alpha=0.05)  # 95% CI

    # Plot regression line
    y_pred_range = model.predict(X_range)
    ax[0].plot(x_range, y_pred_range, color='tab:red', label='Regression Line')

    # Plot confidence intervals
    ax[0].fill_between(x_range,
                       prediction_summary['obs_ci_lower'],
                       prediction_summary['obs_ci_upper'],
                       color='tab:red', alpha=0.2, label='95% Confidence Interval')

    ax[0].legend()

    # FVC
    correlation = np.round(df['pef_plain'].corr(df['fvc'], method='pearson'), 3)
    sns.scatterplot(x='pef_plain', y='fvc', data=df, ax=ax[1], label='Pearson correlation: ' + str(correlation))
    ax[1].set_xlabel('Peak Expiratory Flow [% predicted]')
    ax[1].set_ylabel('FVC ' + unit)

    # Prepare data for statsmodels
    X = df[['pef_plain']]
    y = df['fvc']
    X = sm.add_constant(X)  # Add constant for intercept

    # Fit model using statsmodels to get confidence intervals
    model = sm.OLS(y, X).fit()

    # Get predictions and confidence intervals
    predictions = model.get_prediction(X_range)
    prediction_summary = predictions.summary_frame(alpha=0.05)  # 95% CI

    # Plot regression line
    y_pred_range = model.predict(X_range)
    ax[1].plot(x_range, y_pred_range, color='tab:red', label='Regression Line')

    # Plot confidence intervals
    ax[1].fill_between(x_range,
                       prediction_summary['obs_ci_lower'],
                       prediction_summary['obs_ci_upper'],
                       color='tab:red', alpha=0.2, label='95% Confidence Interval')

    ax[1].legend()

    plt.savefig(path + '/correlations.png', format='png')
    plt.savefig(path + '/correlations.eps', format='eps')
    plt.savefig(path + '/correlations.pdf', format='pdf')

    correlation = np.round(df['fev1'].corr(df['fvc']), 3)
    print(f"Correlation FEV1 and FVC: {correlation}")

    plt.close()
