# Supplementary material for: Deep learning approach for probabilistic pulmonary function estimation from chest X-ray and peak expiratory flow rate
Source: Commun Med (Lond). 2026 Jun 9;6:330. doi: 10.1038/s43856-026-01702-7 (PMC13249966; doi:10.1038/s43856-026-01702-7)
Supplement: Supplementary file 3 — Supplementary Data 1 [file 43856_2026_1702_MOESM3_ESM.zip › supplementary_data_1/dataloader/cohort_overview.py]

import pandas as pd
import numpy as np
from tqdm import tqdm

from tableone import TableOne


from dataloader import visit_groups


def compute_age_baseline(df: pd.DataFrame) -> pd.DataFrame:
    dob = pd.to_datetime(df.loc[:, '02_q_2adate_dem_date_of_birth_numeric'], format='%Y-%m-%d')
    visit_date = pd.to_datetime(df.loc[:, '02_visit_date'], format='%Y-%m-%d')
    age = (visit_date - dob).dt.days / 365.25

    df['age_years_at_diagnosis'] = age
    # df.drop(columns=['02_q_2adate_dem_date_of_birth_numeric', '02_visit_date'], inplace=True)
    return df


def compute_max_for_groups(df, column: str, visit_groups):
    results = []
    for group in visit_groups:
        # Filter rows matching the current group
        matching_rows = df[df['visit_number_unified'].isin(group)]
        # Calculate the max value if there are matches
        max_value = matching_rows[column].max() if not matching_rows.empty else None
        results.append({'visit_group': group, 'max_value': max_value})
    return pd.DataFrame(results)


def assign_group_max(df, column, visit_groups):
    # Iterate over each patient
    for patient_id, group_df in df.groupby('person_id_complete'):
        for group in visit_groups:
            # Filter rows matching the current group for this patient
            matching_rows = group_df[group_df['visit_number_unified'].isin(group)]
            if not matching_rows.empty:
                # Calculate the max value
                max_value = matching_rows[column].max()
                # Assign the max value to the first visit in the group (if it exists in the data)
                first_visit = group[0]
                if first_visit in matching_rows['visit_number_unified'].values:
                    df.loc[(df['person_id_complete'] == patient_id) & (df['visit_number_unified'] == first_visit), column] = max_value
    return df


def generate_cohort_overview(df: pd.DataFrame, label: pd.DataFrame, pid_sets, path) -> pd.DataFrame:
    df = compute_age_baseline(df)

    columns = ['visit_number_unified', '03_q_3a_exm_height',
               '18_q_8a_sprb_expiratory_volume_gli_z_score', '18_q_7a_sprb_vital_capacity_gli_z_score',
               '18_q_8X_sprb_ratio_fev1_fvc_gli_z_score',
               '18_q_9X_raw_peak_flow_perc_pred_no_qc', '18_q_9X_peak_flow_perc_pred',
               '18_q_8a_sprb_expiratory_volume', '18_q_7a_sprb_vital_capacity',
               '18_q_8a_sprb_expiratory_volume_gli_predicted',  # FEV1, FVC second
               '18_q_7a_sprb_vital_capacity_gli_predicted', '15_q_6a_cxr_result',
               '15_ralph_score', '15_q_8a_cxr_cavities', '15_q_9d1_cxr_d_calcifications_status',
               '15_q_9g1_cxr_g_infiltration_status', '15_q_9i1_cxr_i_lobar_volume_loss_colapse_bronchiectasis_status'
               ]
    combo = ['18_q_8a_sprb_expiratory_volume_gli_z_score', '18_q_7a_sprb_vital_capacity_gli_z_score',
             '18_q_8X_sprb_ratio_fev1_fvc_gli_z_score',
             '18_q_8a_sprb_expiratory_volume', '18_q_7a_sprb_vital_capacity',
             '18_q_8a_sprb_expiratory_volume_gli_predicted',
             '18_q_7a_sprb_vital_capacity_gli_predicted', 'pef_percent'
            ]

    df_dem = df.loc[:, columns]
    df_dem = df_dem.loc[df_dem.index.isin(label.index), :]
    df_base = df_dem.loc[df_dem.loc[:, 'visit_number_unified'] == 'D0', ['03_q_3a_exm_height']]

    for c in ['15_q_8a_cxr_cavities', '15_q_9d1_cxr_d_calcifications_status',
               '15_q_9g1_cxr_g_infiltration_status', '15_q_9i1_cxr_i_lobar_volume_loss_colapse_bronchiectasis_status']:
        df_dem[c] = df_dem[c].fillna('No')

    df_dem['visit_number_unified'] = df_dem['visit_number_unified'].str.replace('th 0','')
    df_dem['visit_number_unified'] = df_dem['visit_number_unified'].str.replace('th ','')
    df_dem['visit_number_unified'] = df_dem['visit_number_unified'].str.replace('Baseline','D0')
    df_dem['visit_number_unified'] = df_dem['visit_number_unified'].str.replace('Visit 1','S2V1')

    df_dem.reset_index(inplace=True)
    df_dem['pef_percent'] = df_dem.loc[:, ['18_q_9X_raw_peak_flow_perc_pred_no_qc', '18_q_9X_peak_flow_perc_pred']].max(axis=1)

    for c in tqdm(combo, desc='preparing cohort overview table'):
        df_dem = assign_group_max(df_dem, c, visit_groups)

    label.drop(columns=['18_q_8a_sprb_expiratory_volume_gli_predicted',
                        '18_q_7a_sprb_vital_capacity_gli_predicted'], inplace=True)
    label.reset_index(inplace=True)
    d = label.merge(df_dem, on=['person_id_complete', 'visit_number_unified'], how='left')

    df.reset_index(inplace=True)
    baseline_characteristics = df.loc[df.loc[:, 'visit_number_unified'] == 'Baseline',
    ['person_id_complete', '02_q_3a_dem_sex_at_birth', 'hiv_positive', 'age_years_at_diagnosis', 'site_id']]
    d = d.merge(baseline_characteristics, on=['person_id_complete'], how='left')
    d.replace({'M30': 'M24', 'M36': 'M24', 'M42': 'M24', 'S2V1': 'M24',
               'M48': 'M24', 'M54': 'M24', 'M60': 'M24', 'D0': 'M00', 'M6': 'M06',
               'MRC Gmb': 'Site 1', 'MMRC Tz': 'Site 3', 'WITS Rsa': 'Site 4'}, inplace=True)
    d.loc[d.loc[:, '15_q_6a_cxr_result'] == 'None'] = np.nan

    # bae = d.loc[d.loc[:, 'variable'] == 'M00', ['age_years_at_diagnosis', 'hiv_positive', '02_q_3a_dem_sex_at_birth']]

    # d.set_indeX('index', inplace=True)
    # d.groupby(d.index).first().loc[:, 'hiv_positive'].value_counts(normalize=True)
    # d.groupby(d.index).first().loc[:, '02_q_3a_dem_sex_at_birth'].value_counts(normalize=True)
    d = d.rename(columns={'02_q_3a_dem_sex_at_birth': 'Sex',
                          'hiv_positive': 'HIV positive',
                          'age_years_at_diagnosis': 'Age at diagnosis [Y]',
                          '15_q_6a_cxr_result': 'CXR Result',
                          '15_ralph_score': 'CXR Ralph Score',
                          '15_q_8a_cxr_cavities': 'Cavities',
                          '15_q_9d1_cxr_d_calcifications_status': 'Calcifications',
                          '15_q_9g1_cxr_g_infiltration_status': 'Infiltrations',
                          '15_q_9i1_cxr_i_lobar_volume_loss_colapse_bronchiectasis_status': 'Lobar Volume Loss',
                          'pef_percent': 'PEF [% predicted]',
                          '18_q_8a_sprb_expiratory_volume': 'FEV1 [L]',
                          '18_q_7a_sprb_vital_capacity': 'FVC [L]',
                          '18_q_8a_sprb_expiratory_volume_gli_predicted': 'FEV1 (GLI predicted [L])',
                          '18_q_7a_sprb_vital_capacity_gli_predicted': 'FVC (GLI predicted [L])',
                          '18_q_8a_sprb_expiratory_volume_gli_z_score': 'FEV1 (GLI z-score: other)',
                          '18_q_7a_sprb_vital_capacity_gli_z_score': 'FVC (GLI z-score: other)'})

    # Specify columns for summary
    columns = ['Sex', 'HIV positive', 'Age at diagnosis [Y]', 'CXR Result',
               'CXR Ralph Score', 'Cavities', 'Infiltrations', 'Lobar Volume Loss',
               'PEF [% predicted]',
               'FEV1 [L]', 'FVC [L]',
               'FEV1 (GLI predicted [L])', 'FVC (GLI predicted [L])',
               'FEV1 (GLI z-score: other)', 'FVC (GLI z-score: other)',
               ]
    nonnormal_columns = ['Age at diagnosis [Y]', 'CXR Ralph Score', 'PEF [% predicted]',
                         'FEV1 [L]', 'FVC [L]', 'FEV1 (GLI predicted [L])', 'FVC (GLI predicted [L])',
                         'FEV1 (GLI z-score: other)', 'FVC (GLI z-score: other)']
    categorical = ['CXR Result', 'Sex', 'HIV positive', 'Cavities', 'Infiltrations', 'Lobar Volume Loss']
    d.loc[d.loc[:, 'index'].isin(pid_sets[0]), 'split'] = 'Training-Validation Set'
    d.loc[d.loc[:, 'index'].isin(pid_sets[1]), 'split'] = 'Test Set'

    d['site_vis'] = d.loc[:, 'split'] + ' - ' + d.loc[:, 'visit_number_unified']
    table1 = TableOne(d, columns=columns, nonnormal=nonnormal_columns, categorical=categorical, groupby='site_vis', pval=False)
    table1.to_excel(path + '/cohort_overview_collapsed.xlsx', index=True)

    d['site_vis'] = d.loc[:, 'site_id'] + ' - ' + d.loc[:, 'visit_number_unified']
    for pids, l in zip(pid_sets, ['train_val', 'test']):
        d_set = d.loc[d.loc[:, 'index'].isin(pids), :]
        # Create the TableOne
        table1 = TableOne(d_set, columns=columns, nonnormal=nonnormal_columns, categorical=categorical, groupby='site_vis', pval=False)
        table1.to_excel(path + '/cohort_overview_' + l + '.xlsx', index=True)

    d['site_vis'] = d.loc[:, 'split'] + ' - ' + d.loc[:, 'site_id'] + ' - ' + d.loc[:, 'visit_number_unified']
    table1 = TableOne(d, columns=columns, nonnormal=nonnormal_columns, categorical=categorical, groupby='site_vis', pval=False)
    table1.to_excel(path + '/cohort_overview_complete.xlsx', index=True)

    pass
