# Supplementary material for: Deep learning approach for probabilistic pulmonary function estimation from chest X-ray and peak expiratory flow rate
Source: Commun Med (Lond). 2026 Jun 9;6:330. doi: 10.1038/s43856-026-01702-7 (PMC13249966; doi:10.1038/s43856-026-01702-7)
Supplement: Supplementary file 3 — Supplementary Data 1 [file 43856_2026_1702_MOESM3_ESM.zip › supplementary_data_1/dataloader/tbs1_link.py]

import os
import numpy as np

import warnings
warnings.filterwarnings('ignore', message="^Columns.*")
import pandas as pd


def load_cohort_data(file: str = '2024_11_25_data_cohort_full_s2.csv') -> pd.DataFrame:
    df = pd.read_csv(os.getcwd() + '/../LRZ Sync+Share/tb_sequel/' + file, engine='python')
    df.set_index('person_id_complete', inplace=True)
    return df


def filter_eligible(df: pd.DataFrame, exclude_relapse_ids: bool = True, exclude_resistant: bool = True) -> pd.DataFrame:
    """
    filter dataframe for eligible participants (id ends with 1 and CRF)
    :param df: full data frame
    :return: filtered data frame
    """

    ids_eligible = df.loc[df['01_q_4a_elg_is_eligible_for_study'] == 'Yes', :].index.unique()

    if exclude_relapse_ids:
        ids_not_relapsed = df.loc[df.index.str.strip().str[-1] == '1', :].index.unique()
        # we use the intersection of those
        ids_eligible = np.intersect1d(ids_not_relapsed, ids_eligible)

    if exclude_resistant:
        ids_infect_resistant_1 = df.loc[df.loc[:, '13_q_10a_xpt1_rif_resistance'] == 'Detected'].index.unique()
        ids_infect_resistant_2 = df.loc[df.loc[:, '14_q_10a_xpt2_rif_resistance'] == 'Detected'].index.unique()
        ids_treat_resist = df.loc[df.loc[:, '29_q_3a_trtb_treatment_type'] == 'Treatment for RIF resistant TB or MDR TB', :].index.unique()
        resistant = set(list(ids_infect_resistant_1)).union(set(list(ids_treat_resist))).union(set(list(ids_infect_resistant_2)))
        ids_eligible = [i for i in ids_eligible if i not in list(resistant)]

    df = df[df.index.isin(ids_eligible)]
    return df
