# Supplementary material for: Deep learning approach for probabilistic pulmonary function estimation from chest X-ray and peak expiratory flow rate
Source: Commun Med (Lond). 2026 Jun 9;6:330. doi: 10.1038/s43856-026-01702-7 (PMC13249966; doi:10.1038/s43856-026-01702-7)
Supplement: Supplementary file 3 — Supplementary Data 1 [file 43856_2026_1702_MOESM3_ESM.zip › supplementary_data_1/dataloader/data_loader.py]

import copy
import os
import json

import numpy as np
import pandas as pd

from torch.utils.data import DataLoader

from sklearn.model_selection import StratifiedKFold

from dataloader.data_set import CXRset
from dataloader.tbs1_link import load_cohort_data, filter_eligible
from dataloader.utils import get_cxr_multi_binary_label, get_cxr_with_insufficient_quality, get_available_cxr
from dataloader.cohort_overview import generate_cohort_overview
from dataloader.sensitivity_analysis_pef import sensitivity_analysis


class CXRdata:
    def __init__(self,
                 pin_memory: bool = False,
                 **kwargs
                 ):

        self.pin_memory = pin_memory
        for name, value in kwargs.items():
            setattr(self, name, value)

        if self.use_raw_images:
            raise Warning('set path to CXR images')
            self.path_data = os.path.join(os.getcwd(), 'your_path_here', 'CXR_per_patient')
            print('\t\tusing raw images')
        else:
            raise Warning('set path to CXR images')
            self.path_data = os.path.join(os.getcwd(), 'your_path_here', 'CXR_per_patient_crop')
            print('\t\tusing thoracic structure-normalized images')

        # get cohort data and hiv status
        df_tbs = load_cohort_data(self.tbs1_data)
        df_tbs = filter_eligible(df_tbs, exclude_relapse_ids=self.exclude_relapses, exclude_resistant=self.exclude_resistant)

        cxr_availability = get_available_cxr()
        cxr_insufficient_quality = get_cxr_with_insufficient_quality(cxr_availability)

        df_tbs = df_tbs.loc[[pid[0] != "2" for pid in df_tbs.index], :]
        df_tbs = df_tbs.loc[[pid[0] != "3" for pid in df_tbs.index], :]

        label, self.norm = get_cxr_multi_binary_label(df_tbs, **kwargs)

        label.sort_index(inplace=True)
        label_available = label.pivot(columns='visit_number_unified', values='fvc').notna()

        data_available = cxr_availability & ~cxr_insufficient_quality & label_available

        # cohort flow
        pids_elig = np.unique(df_tbs.index)

        cut_idx = 2
        cxr_availability.loc[cxr_availability.index.isin(pids_elig), list(cxr_availability.columns)[:-cut_idx]].sum().sum()
        cx_aval = cxr_availability.loc[cxr_availability.index.isin(pids_elig), list(cxr_availability.columns)[:-cut_idx]]
        cxr_insufficient_quality.loc[cxr_insufficient_quality.index.isin(pids_elig), list(cxr_availability.columns)[:-cut_idx]].sum().sum()
        cx_suff = cxr_insufficient_quality.loc[cxr_insufficient_quality.index.isin(pids_elig), list(cxr_availability.columns)[:-cut_idx]]
        la_aval = label_available.loc[label_available.index.isin(pids_elig), :]

        pid_label = la_aval.index.unique()
        cx_aval.loc[cx_aval.index.isin(pid_label), :].sum().sum()
        cx_suff.loc[cx_suff.index.isin(pid_label), :].sum().sum()

        (~la_aval).sum().sum()

        z = (cx_aval.loc[cx_aval.index.isin(pid_label), list(la_aval.columns)])
        print('CXRs:', z.sum().sum())

        z = (cx_aval.loc[cx_aval.index.isin(pid_label), list(la_aval.columns)]
             & ~la_aval.loc[la_aval.index.isin(pid_label), :])
        print('CXRs without labels:', z.sum().sum())

        z = (cx_aval.loc[cx_aval.index.isin(pid_label), list(la_aval.columns)]
             & la_aval.loc[la_aval.index.isin(pid_label), :])
        print('CXRs with labels:', z.sum().sum())

        z = (cx_aval.loc[cx_aval.index.isin(pid_label), list(la_aval.columns)]
             & cx_suff.loc[cx_suff.index.isin(pid_label), :])
        print('CXRs with insufficient quality:', z.sum().sum())

        z = (cx_aval.loc[cx_aval.index.isin(pid_label), list(la_aval.columns)]
             & ~cx_suff.loc[cx_suff.index.isin(pid_label), :])
        print('CXRs with sufficient quality:', z.sum().sum())

        print('CXRs insufficient quality no label:', (cxr_availability & cxr_insufficient_quality & ~label_available).sum().sum())
        print('CXRs sufficient quality no label:', (cxr_availability & ~cxr_insufficient_quality & ~label_available).sum().sum())

        print('CXRs with sufficient quality and labels:', data_available.sum().sum())

        data_available.replace(np.nan, False, inplace=True)
        data_available = data_available.astype(bool)

        data_long = data_available.reset_index().melt(id_vars='index')
        data_long = data_long.loc[data_long.loc[:, 'value'] == True, :]
        data_long.set_index('index', inplace=True)

        if self.exclude_gmb:
            data_long = data_long.loc[[pid[0] != "1" for pid in data_long.index], :]
        if self.exclude_ins:
            data_long = data_long.loc[[pid[0] != "2" for pid in data_long.index], :]
        if self.exclude_tz:
            data_long = data_long.loc[[pid[0] != "3" for pid in data_long.index], :]

        self.label = pd.merge(left=data_long.reset_index(), left_on=['index', 'variable'],
                              right=label.reset_index(), right_on=['person_id_complete', 'visit_number_unified'],
                              how='left').set_index('index')
        self.label.dropna(inplace=True)

        if self.exclude_gmb:
            self.label = self.label.loc[[pid[0] != "1" for pid in self.label.index], :]
        if self.exclude_ins:
            self.label = self.label.loc[[pid[0] != "2" for pid in self.label.index], :]
        if self.exclude_tz:
            self.label = self.label.loc[[pid[0] != "3" for pid in self.label.index], :]

        self.df_tbs1 = df_tbs.loc[df_tbs.index.isin(self.label.index), :]

        pid_list = list(self.label.index.unique())
        pid_list.sort()
        print('Patients included: ' + str(len(pid_list)))

        split_support = df_tbs.loc[df_tbs.index.isin(pid_list) &
                                    (df_tbs.loc[:, 'visit_number_unified'] == 'Baseline'),
                                    ['site_id', 'hiv_positive', '02_q_3a_dem_sex_at_birth']]
        split_support = split_support.astype(str)
        split_support.sort_index(inplace=True)

        split_support = split_support.groupby(split_support.index).first()
        split_support = split_support.loc[:, split_support.columns]
        split_support = split_support.apply(lambda row: '_'.join(row.values.astype(str)), axis=1)
        split_support = split_support.loc[split_support.index.isin(set(pid_list))]

        skf_test = StratifiedKFold(n_splits=self.no_folds+1, shuffle=True, random_state=self.seed)
        skf_train_val = StratifiedKFold(n_splits=self.no_folds, shuffle=True, random_state=self.seed)

        train_val_idx_list = []
        test_idx_list = []

        # split test from train-val
        for idx_train_val, idx_test in skf_test.split(split_support.index, split_support):
            train_val_idx_list.append([pid_list[i] for i in idx_train_val])
            test_idx_list.append([pid_list[i] for i in idx_test])

        self.pids_train_val = train_val_idx_list[0]
        self.pids_test = test_idx_list[0]

        train_val_split_support = split_support.loc[self.pids_train_val]

        # split train-val
        self.pids_folds_train = []
        self.pids_folds_val = []

        for idx_train, idx_val in skf_train_val.split(train_val_split_support.index, train_val_split_support):
            self.pids_folds_train.append([self.pids_train_val[i] for i in idx_train])
            self.pids_folds_val.append([self.pids_train_val[i] for i in idx_val])

    def setup(self, fold: int = 0, path=None):
        pids_train = copy.deepcopy(self.pids_folds_train[fold])
        pids_val = copy.deepcopy(self.pids_folds_val[fold])
        pids_test = copy.deepcopy(self.pids_test)

        if fold == 0:
            if self.include_fev1_z:
                label = '[z-score]'
            elif self.include_fev1_l:
                label = '[liter]'
            sensitivity_analysis(self.label.copy(), self.norm.copy(), label, path)
            generate_cohort_overview(self.df_tbs1.copy(), self.label.copy(),
                                     pid_sets=[self.pids_train_val, self.pids_test], path=path)

            with open(path + '/normalizers.json', 'w') as fp:
                json.dump(self.norm.copy(), fp)

        data_train = self.label.loc[pids_train].copy()
        data_val = self.label.loc[pids_val].copy()
        data_test = self.label.loc[pids_test].copy()

        if self.feature_weights[:6] == 'densen':
            image_size = 224
        else:
            raise Exception('Feature weights not recognized')

        self.train_dataset = CXRset(data_train, path=self.path_data, norm=copy.deepcopy(self.norm),
                                    augment=True, img_size=image_size, include_fev1_z=self.include_fev1_z,
                                    include_fvc_z=self.include_fvc_z, include_ratio_z=self.include_ratio_z,
                                    include_lateral_view=self.include_lateral_view,
                                    include_fev1_l=self.include_fev1_l, include_fvc_l=self.include_fvc_l,
                                    include_pef=self.include_pef)
        self.val_dataset = CXRset(data_val, path=self.path_data, norm=copy.deepcopy(self.norm),
                                  img_size=image_size, include_fev1_z=self.include_fev1_z,
                                  include_fvc_z=self.include_fvc_z, include_ratio_z=self.include_ratio_z,
                                  include_lateral_view=self.include_lateral_view,
                                  include_fev1_l=self.include_fev1_l, include_fvc_l=self.include_fvc_l,
                                  include_pef=self.include_pef)
        self.test_dataset = CXRset(data_test, path=self.path_data, norm=copy.deepcopy(self.norm),
                                   img_size=image_size, include_fev1_z=self.include_fev1_z,
                                   include_fvc_z=self.include_fvc_z, include_ratio_z=self.include_ratio_z,
                                   include_lateral_view=self.include_lateral_view,
                                   include_fev1_l=self.include_fev1_l, include_fvc_l=self.include_fvc_l,
                                   include_pef=self.include_pef)

        print('\nsamples: \t' + str(self.train_dataset.size + self.val_dataset.size + self.test_dataset.size))
        print('--------------------')
        print('training: \t' + str(self.train_dataset.size))
        print('validation: \t' + str(self.val_dataset.size))
        print('testing: \t' + str(self.test_dataset.size) + '\n')

    def train_dataloader(self) -> DataLoader:
        return DataLoader(
            self.train_dataset,
            batch_size=self.batch_size,
            num_workers=self.num_workers,
            shuffle=True,
            pin_memory=self.pin_memory,
            persistent_workers=self.num_workers != 0
        )

    def val_dataloader(self) -> DataLoader:
        return DataLoader(
            self.val_dataset,
            batch_size=self.batch_size,
            num_workers=self.num_workers,
            shuffle=False,
            pin_memory=self.pin_memory,
            persistent_workers=self.num_workers != 0
        )

    def test_dataloader(self) -> DataLoader:
        return DataLoader(
            self.test_dataset,
            batch_size=self.batch_size,
            num_workers=self.num_workers,
            shuffle=False,
            pin_memory=self.pin_memory,
            persistent_workers=self.num_workers != 0
        )
