# Supplementary material for: Deep learning approach for probabilistic pulmonary function estimation from chest X-ray and peak expiratory flow rate
Source: Commun Med (Lond). 2026 Jun 9;6:330. doi: 10.1038/s43856-026-01702-7 (PMC13249966; doi:10.1038/s43856-026-01702-7)
Supplement: Supplementary file 3 — Supplementary Data 1 [file 43856_2026_1702_MOESM3_ESM.zip › supplementary_data_1/dataloader/__init__.py]

cols_fev1 = ['fev1']
labels_fev1 = ['FEV1']

cols_fvc = ['fvc']
labels_fvc = ['FVC']

cols_ratio = ['ratio']
labels_ratio = ['Ratio']

visit_groups = [['D0'],
                ['M6', 'M9', 'M2', 'M4'],
                ['M24', 'M18', 'M30'],
                ['M30', 'M24', 'M36'],
                ['M36', 'M30', 'M42'],
                ['M42', 'M36', 'M48'],
                ['M48', 'M54', 'M42'],
                ['S2V1']]
