# Supplementary material for: Deep learning approach for probabilistic pulmonary function estimation from chest X-ray and peak expiratory flow rate
Source: Commun Med (Lond). 2026 Jun 9;6:330. doi: 10.1038/s43856-026-01702-7 (PMC13249966; doi:10.1038/s43856-026-01702-7)
Supplement: Supplementary file 3 — Supplementary Data 1 [file 43856_2026_1702_MOESM3_ESM.zip › supplementary_data_1/dataloader/utils.py]

import os
from typing import List
from copy import deepcopy

import pandas as pd
import numpy as np

from dataloader import visit_groups

col_fev1_z = '18_q_8a_sprb_expiratory_volume_gli_z_score'
col_fvc_z = '18_q_7a_sprb_vital_capacity_gli_z_score'
col_ratio_z = '18_q_8X_sprb_ratio_fev1_fvc_gli_z_score'
col_aex_var = '18_q_10a_sprb_aex_sqrt_std_raw'
col_aex = '18_q_10a_sprb_aex_sqrt_max_ats'
col_pef_qc = '18_q_9X_peak_flow_perc_pred'
col_fev1_l = '18_q_8a_sprb_expiratory_volume'
col_fvc_l = '18_q_7a_sprb_vital_capacity'
col_pef = '18_q_9X_raw_peak_flow_perc_pred_no_qc'


def sigmoid(z):
    return np.float32(1/(1 + np.exp(-z)))


def normalize_column(df: pd.DataFrame, column: str):
    mean = df[column].mean()
    std = df[column].std()
    df[column] = (df[column] - mean) / std
    norm_params = dict(mean=mean, std=std)
    return df, norm_params


def combine_values(df_label: pd.DataFrame, visit_groups: List, col: str, min_mode: bool = False) -> pd.DataFrame:
    df_label.reset_index(inplace=True)
    for visit_group in visit_groups:
        df_intermediate = df_label.loc[df_label['visit_number_unified'].isin(visit_group), :]
        df_intermediate_p = df_intermediate.pivot(index='person_id_complete', columns='visit_number_unified', values=col)
        df_intermediate.dropna(subset=[col], inplace=True)

        if min_mode:
            df_intermediate_ex = df_intermediate_p.min(axis=1).to_frame()
            df_intermediate_ex['visit_number_unified'] = visit_group[0]
            df_extreme_values = (df_intermediate.groupby('person_id_complete')
                                 .apply(lambda group: group.loc[group[col].idxmin()]).reset_index(drop=True))
        else:
            df_intermediate_ex = df_intermediate_p.max(axis=1).to_frame()
            df_intermediate_ex['visit_number_unified'] = visit_group[0]

            df_extreme_values = (df_intermediate.groupby('person_id_complete')
                             .apply(lambda group: group.loc[group[col].idxmax()]).reset_index(drop=True))

        df_extreme_values.loc[:, 'visit_number_unified'] = visit_group[0]
        df_label = df_label.merge(df_extreme_values[['person_id_complete', 'visit_number_unified', col]],
                                  on=['person_id_complete', 'visit_number_unified'],
                                  how='left', suffixes=('', '_' + visit_group[0]))

    df_label[col] = (df_label[col + '_D0'].combine_first(df_label[col + '_M6']).combine_first(df_label[col + '_M24'])
                     .combine_first(df_label[col + '_M30']).combine_first(df_label[col + '_M36'])
                     .combine_first(df_label[col + '_M42']).combine_first(df_label[col + '_M48'])
                     .combine_first(df_label[col + '_S2V1']))
    df_label.drop(columns=[col + '_D0', col + '_M6', col + '_M24', col + '_M30', col + '_M36', col + '_M42', col + '_M48', col + '_S2V1'], inplace=True)
    df_label.set_index('person_id_complete', inplace=True)
    return df_label.copy()


def get_cxr_multi_binary_label(df: pd.DataFrame, include_fev1_z: bool = False, include_aex: bool = False,
                               include_fvc_z: bool = False, include_ratio_z: bool = False,
                               use_soft_labels: bool = False,
                               include_fev1_l: bool = False, include_fvc_l: bool = False,
                               loss: str = None, normalize_output: bool = False, **kwargs):
    # pre-filter df: ratio in reasonable range and test satisfactory
    cols = [col_fev1_z, col_fvc_z, col_ratio_z, col_aex_var, col_pef_qc, col_pef, col_fev1_l, col_fvc_l]
    df.loc[df.loc[:, '18_q_8X_sprb_ratio_fev1_fvc'] < 0.1, cols] = np.nan
    df.loc[df.loc[:, '18_q_8X_sprb_ratio_fev1_fvc'] > 0.99, cols] = np.nan
    df.loc[df.loc[:, '18_q_7a_sprb_vital_capacity_gli_percent_predicted'] > 200, cols] = np.nan
    df.loc[df.loc[:, '18_q_5a_sprb_outcome'] == 'Test incomplete or unsatisfactory', cols] = np.nan

    cols = ['visit_number_unified']
    predicted_cols = ['18_q_7a_sprb_vital_capacity_gli_predicted', '18_q_8a_sprb_expiratory_volume_gli_predicted']
    norm_dict = dict()

    drop_col = None

    cols += [col_pef_qc, col_pef] + predicted_cols

    if include_fev1_z:
        cols += [col_fev1_z]
        drop_col = col_fev1_z
    if include_fvc_z:
        cols += [col_fvc_z]
        drop_col = col_fvc_z
    if include_ratio_z and not (include_fev1_l or include_fvc_l):
        cols += [col_ratio_z]
        drop_col = col_ratio_z
    if include_fev1_l:
        cols += [col_fev1_l]
        drop_col = col_fev1_l
    if include_fvc_l:
        cols += [col_fvc_l]
        drop_col = col_fvc_l
    if include_aex:
        cols += [col_aex]
        drop_col = col_aex

    df_label = df.loc[:, cols]
    df_label['visit_number_unified'] = df_label['visit_number_unified'].str.replace('th 0','')
    df_label['visit_number_unified'] = df_label['visit_number_unified'].str.replace('th ','')
    df_label['visit_number_unified'] = df_label['visit_number_unified'].str.replace('Baseline','D0')
    df_label['visit_number_unified'] = df_label['visit_number_unified'].str.replace('Visit 1','S2V1')

    df_label = combine_values(df_label, visit_groups, col_pef)
    df_label = combine_values(df_label, visit_groups, col_pef_qc)
    df_label = combine_values(df_label, visit_groups, predicted_cols[0])
    df_label = combine_values(df_label, visit_groups, predicted_cols[1])

    df_label['pef'] = df_label.loc[:, [col_pef, col_pef_qc]].max(axis=1)
    df_label.loc[df_label.loc[:, 'pef'] < 10, 'pef'] = np.NAN
    df_label.drop(columns=[col_pef, col_pef_qc], inplace=True)

    df_label, nc = normalize_column(df_label, 'pef')
    norm_dict['pef'] = nc

    if include_fev1_z:
        df_label = combine_values(df_label, visit_groups, col_fev1_z)
        if normalize_output:
            df_label, nc = normalize_column(df_label, col_fev1_z)
            norm_dict['fev1'] = nc
        else:
            norm_dict['fev1'] = dict(mean=0.0, std=1.0)

    if include_fvc_z:
        df_label = combine_values(df_label, visit_groups, col_fvc_z)
        if normalize_output:
            df_label, nc = normalize_column(df_label, col_fvc_z)
            norm_dict['fvc'] = nc
        else:
            norm_dict['fvc'] = dict(mean=0.0, std=1.0)

    if include_ratio_z:
        df_label = combine_values(df_label, visit_groups, col_ratio_z)
        if normalize_output:
            df_label, nc = normalize_column(df_label, col_ratio_z)
            norm_dict['ratio'] = nc
        else:
            norm_dict['ratio'] = dict(mean=0.0, std=1.0)

    if include_fev1_l:
        df_label = combine_values(df_label, visit_groups, col_fev1_l)
        if normalize_output:
            df_label, nc = normalize_column(df_label, col_fev1_l)
            norm_dict['fev1'] = nc
        else:
            norm_dict['fev1'] = dict(mean=0.0, std=1.0)

    if include_fvc_l:
        df_label = combine_values(df_label, visit_groups, col_fvc_l)
        if normalize_output:
            df_label, nc = normalize_column(df_label, col_fvc_l)
            norm_dict['fvc'] = nc
        else:
            norm_dict['fvc'] = dict(mean=0.0, std=1.0)

    if include_aex:
        df_label = combine_values(df_label, visit_groups, col_aex)
        if normalize_output:
            df_label, nc = normalize_column(df_label, col_aex)
            norm_dict['aex'] = nc

    df_label = df_label.loc[df_label.loc[:, drop_col].notna(), :]
    df_label.dropna(inplace=True)

    if loss in ['mse', 'mae', 'rmse', 'huber', 'nll_g', 'nll_st']:
        if include_fev1_z:
            df_label['fev1'] = df_label[col_fev1_z].astype(np.float32)
            df_label.drop(columns=[col_fev1_z], inplace=True)
        if include_fvc_z:
            df_label['fvc'] = df_label[col_fvc_z].astype(np.float32)
            df_label.drop(columns=[col_fvc_z], inplace=True)
        if include_ratio_z:
            df_label['ratio'] = df_label[col_ratio_z].astype(np.float32)
            df_label.drop(columns=[col_ratio_z], inplace=True)
        if include_fev1_l:
            df_label['fev1'] = df_label[col_fev1_l].astype(np.float32)
            df_label.drop(columns=[col_fev1_l], inplace=True)
        if include_fvc_l:
            df_label['fvc'] = df_label[col_fvc_l].astype(np.float32)
            df_label.drop(columns=[col_fvc_l], inplace=True)

    elif loss == 'ce':
        decision_boundary = -2.5
        if use_soft_labels:
            if include_fev1_z:
                df_label['fev1'] = sigmoid(5*(df_label[col_fev1_z] - decision_boundary))
                df_label.drop(columns=[col_fev1_z], inplace=True)
            if include_fvc_z:
                df_label['fvc'] = sigmoid(5*(df_label[col_fvc_z] - decision_boundary))
                df_label.drop(columns=[col_fvc_z], inplace=True)
            if include_ratio_z:
                df_label['ratio'] = sigmoid(5*(df_label[col_ratio_z] - decision_boundary))
                df_label.drop(columns=[col_ratio_z], inplace=True)

        else:
            if include_fev1_z:
                df_label['fev1'] = df_label[col_fev1_z] > decision_boundary
                df_label.drop(columns=[col_fev1_z], inplace=True)
            if include_fvc_z:
                df_label['fvc'] = df_label[col_fvc_z] > decision_boundary
                df_label.drop(columns=[col_fvc_z], inplace=True)
            if include_ratio_z:
                df_label['ratio'] = df_label[col_ratio_z] > decision_boundary
                df_label.drop(columns=[col_ratio_z], inplace=True)
    else:
        raise Exception('Loss not specified. Must be one of [ce, mse]')

    return df_label, deepcopy(norm_dict)


def get_available_cxr() -> pd.DataFrame:
    df = pd.read_csv(os.path.join(os.getcwd(), '..', 'LRZ Sync+Share', 'tb_sequel', 'cxr_availability.csv'))
    df.set_index('Unnamed: 0', inplace=True)

    # make it boolean
    df.replace(np.nan, False, inplace=True)
    df = df.astype(bool)

    df = df.reindex(sorted(df.columns), axis=1)
    df.rename(columns={'S2_V1': 'S2V1'}, inplace=True)
    return df


def get_cxr_with_insufficient_quality(df_ref: pd.DataFrame) -> pd.DataFrame:
    # load CXR exclusion list
    df_cxr_insufficient_quality = pd.read_excel('data/cxr_skip.xlsx')
    df_cxr_insufficient_quality.set_index('PID', inplace=True)

    df_cxr_insufficient_quality = df_cxr_insufficient_quality == 1.0
    df_cxr_insufficient_quality = df_cxr_insufficient_quality.reindex(index=df_ref.index, columns=df_ref.columns)

    # make it boolean
    df_cxr_insufficient_quality.replace(np.nan, False, inplace=True)
    df_cxr_insufficient_quality = df_cxr_insufficient_quality.astype(bool)
    return df_cxr_insufficient_quality


def get_expert_reads() -> pd.DataFrame:
    """
    loads expert readings, unifies and cleans them up
    :return:
    """
    # expert labels
    df_exp_mrc = pd.read_excel('data/gambia.xlsx')
    df_exp_mrc['5 Result'].replace({'A': True, 'N': False}, inplace=True)
    df_exp_mrc['6 % affected'].replace({'<5%': 0.025}, inplace=True)
    df_exp_mrc['6 % affected'] = pd.to_numeric(df_exp_mrc.loc[:, '6 % affected']) * 100
    df_exp_mrc['7 Cavity present'].replace({'Yes': True, 'No': False, 'nan': pd.NA}, inplace=True)
    df_exp_mrc['Calcification present'].replace({'Yes': True, 'No': False, 'nan': pd.NA}, inplace=True)
    df_exp_mrc['Lobar volume present'].replace({'Yes': True, 'No': False, 'nan': pd.NA}, inplace=True)

    df_exp_wits = pd.read_excel('data/south_africa.xlsx')
    df_exp_wits['5 Result'].replace({'A': True, 'N': False}, inplace=True)
    df_exp_wits['7 Cavity present'].replace({'Yes': True, 'No': False, 'nan': pd.NA}, inplace=True)
    df_exp_wits['Calcification present'].replace({'Yes': True, 'No': False, 'nan': pd.NA}, inplace=True)
    df_exp_wits['Lobar volume present'].replace({'Yes': True, 'No': False, 'nan': pd.NA}, inplace=True)

    df_exp = pd.concat([df_exp_mrc, df_exp_wits], axis=0)
    df_exp.set_index('PersID', inplace=True)
    df_exp['visit_number_unified'] = 'D0'

    # augment
    df_exp.loc[df_exp.loc[:, '5 Result'] == False, '6 % affected'] = 0.0
    df_exp.loc[df_exp.loc[:, '5 Result'] == False, '7 Cavity present'] = False
    df_exp.loc[df_exp.loc[:, '5 Result'] == False, 'Calcification present'] = False
    df_exp.loc[df_exp.loc[:, '5 Result'] == False, 'Lobar volume present'] = False

    # clean it up
    df_exp = df_exp.drop(df_exp[df_exp['Type'].isna()].index)
    df_exp = df_exp.drop(df_exp[df_exp['Type'] == 'missing'].index)
    df_exp = df_exp.drop(df_exp[df_exp['5 Result'].isna()].index)
    df_exp = df_exp.drop(df_exp[df_exp['6 % affected'].isna()].index)

    df_exp = df_exp.drop(df_exp[df_exp['4 Quality'] == 'P'].index)

    df_exp_ret = df_exp.loc[:, ['5 Result', '7 Cavity present', 'Calcification present', 'Lobar volume present',
                                'visit_number_unified']]
    return df_exp_ret.copy()
