# Supplementary material for: Deep learning approach for probabilistic pulmonary function estimation from chest X-ray and peak expiratory flow rate
Source: Commun Med (Lond). 2026 Jun 9;6:330. doi: 10.1038/s43856-026-01702-7 (PMC13249966; doi:10.1038/s43856-026-01702-7)
Supplement: Supplementary file 3 — Supplementary Data 1 [file 43856_2026_1702_MOESM3_ESM.zip › supplementary_data_1/dataloader/data_set.py]

import os

import numpy as np
import pandas as pd

from PIL import Image
import matplotlib.pyplot as plt

import torch
from torch.utils.data import Dataset
import torchxrayvision as xrv
from torchvision.transforms.functional import adjust_gamma
import albumentations as A

from dataloader import cols_fev1, cols_fvc, cols_ratio, labels_fev1, labels_fvc, labels_ratio


# Define a lambda function for random gamma adjustment
def random_gamma(img, gamma_low: float = 0.2, gamma_high: float = 3.0):
    gamma = (gamma_high - gamma_low) * torch.rand(1) + gamma_low
    return adjust_gamma(img, gamma=gamma)


class CXRset(Dataset):
    def __init__(self,
                 data: pd.DataFrame,
                 path: str,
                 norm,
                 img_size: int,
                 augment: bool = False,
                 include_lateral_view: bool = False,
                 include_fev1_z: bool = False,
                 include_fvc_z: bool = True,
                 include_ratio_z: bool = False,
                 include_fev1_l: bool = False,
                 include_fvc_l: bool = False,
                 include_pef: bool = False):

        self.data = data
        self.normalizers = norm
        self.augment = augment
        self.img_size = img_size
        self.include_lateral_view = include_lateral_view
        self.include_pef = include_pef

        self.size = len(data)
        self.cols = []
        self.labels = []

        if include_fev1_z or include_fev1_l: self.cols += cols_fev1
        if include_fev1_z or include_fev1_l: self.labels += labels_fev1
        if include_fvc_z or include_fvc_l: self.cols += cols_fvc
        if include_fvc_z or include_fvc_l: self.labels += labels_fvc
        if include_ratio_z: self.cols += cols_ratio
        if include_ratio_z: self.labels += labels_ratio

        self.targets = len(self.labels)
        self.path = path

        self.augmentations = A.Compose([
            A.Rotate(limit=30, p=0.5),  # Random rotation
            A.HorizontalFlip(p=0.5),  # Horizontal flip
            A.ShiftScaleRotate(shift_limit=0.02, scale_limit=0.02, rotate_limit=20, p=0.5),
            # Covers rotation, scale, and shift
            A.ElasticTransform(alpha=50, sigma=6, p=0.6),  # Stronger elastic deformation
            A.RandomBrightnessContrast(brightness_limit=(-0.8, 0.8), contrast_limit=(0.8, 0.8), p=1.0),
            # Strong brightness/contrast
            A.MedianBlur(blur_limit=5, p=1.0),  # Effective for noise suppression
            A.CLAHE(clip_limit=3.0, tile_grid_size=(8, 8), p=0.6),  # Strong contrast enhancement
            A.OneOf([
                A.GridDistortion(num_steps=7, distort_limit=0.6, p=0.5),  # Strong grid distortion
                A.OpticalDistortion(distort_limit=0.7, shift_limit=0.7, p=0.5),  # Strong optical distortion
            ], p=0.6),
            A.Resize(height=img_size, width=img_size, p=1)  # Resizing for final output
        ])

        self.norm = A.Compose([
            A.CLAHE(clip_limit=3.0, tile_grid_size=(8, 8), p=1.0),  # Contrast enhancement for low-quality images
            A.Resize(height=img_size, width=img_size, p=1)  # Resize to match the training input dimensions
        ])

        weights = {}

        for c, l in zip(self.cols, self.labels):
            count = self.data.loc[:, c].sum()
            weight = (self.size / (2 * count)).astype(np.float32)
            weights[c] = {'label': l, 'count': count, 'weight': weight}

        self.weights = weights

    def __len__(self) -> int:
        return self.size

    def load_image(self, path):
        img = Image.open(path).convert('L')  # Load grayscale chest X-ray

        if self.augment:
            augmented = self.augmentations(image=np.array(img).squeeze())

            # preview some augmentations
            # resized_image = np.array(img.resize((self.img_size, self.img_size), Image.Resampling.LANCZOS))
            # intermediate_image = np.concatenate([resized_image, augmented['image']], axis=1)
            # plt.imshow(intermediate_image, cmap='gray')
            # plt.show()
            pass
        else:
            augmented = self.norm(image=np.array(img).squeeze())

        img = augmented['image'].astype(np.uint8) / 255
        img = xrv.datasets.normalize(img, 1.0)  # convert 8-bit image to [-1024, 1024] range
        return img[None, ...]

    def __getitem__(self, idx: int):
        sample = self.data.iloc[idx]

        pid = sample['person_id_complete']
        visit = sample['visit_number_unified']

        label = sample[self.cols].astype(np.float32).to_numpy()
        gli_predictions = sample.loc[['18_q_8a_sprb_expiratory_volume_gli_predicted',  # FEV1, FVC second
                                      '18_q_7a_sprb_vital_capacity_gli_predicted']].to_numpy().astype(np.float32)

        path_pid = os.path.join(self.path, pid)

        cxr_files = [f for f in os.listdir(path_pid) if os.path.isfile(os.path.join(path_pid, f))]
        cxr_file = [s for s in cxr_files if visit in s][0]

        cxr = self.load_image(os.path.join(self.path, pid, cxr_file))

        if self.include_pef:
            pef = sample['pef']
            if self.augment:
                support = np.float32(np.random.normal(loc=pef, scale=0.1))
            else:
                support = np.float32(pef)
            # support = (sample['pef'] / 100.0).astype(np.float32)
        else:
            support = np.float32(0.0)

        return cxr, support, label, gli_predictions, pid, visit, self.weights


    def return_patient(self, idx: int):
        sample = self.data.iloc[idx]
        pid = sample['person_id_complete']

        label = self.data.loc[[pid]].sort_values(by='variable', ascending=True)

        path_pid = os.path.join(self.path, pid)
        cxr_files = [f for f in os.listdir(path_pid) if os.path.isfile(os.path.join(path_pid, f))]
        cxr_files.sort()

        cxrs = []
        for f in cxr_files:
            cxr = self.load_image(os.path.join(self.path, pid, f))
            cxrs.append(cxr)

        cxrs = np.concatenate(cxrs, axis=0)[:, None]

        return torch.Tensor(cxrs), label, pid, cxr_files
