# Supplementary material for: Deep learning approach for probabilistic pulmonary function estimation from chest X-ray and peak expiratory flow rate
Source: Commun Med (Lond). 2026 Jun 9;6:330. doi: 10.1038/s43856-026-01702-7 (PMC13249966; doi:10.1038/s43856-026-01702-7)
Supplement: Supplementary file 4 — Supplementary Data 2 [file 43856_2026_1702_MOESM4_ESM.zip]

Archive with 273 entries (272 files):
- raw_model_outputs_underlying_analysis/
- raw_model_outputs_underlying_analysis/huber_raw_test_estimates_last_fold_2_mean.pt
- __MACOSX/raw_model_outputs_underlying_analysis/._huber_raw_test_estimates_last_fold_2_mean.pt
- raw_model_outputs_underlying_analysis/nll_raw_pef_test_estimates_last_fold_3_mean.pt
- __MACOSX/raw_model_outputs_underlying_analysis/._nll_raw_pef_test_estimates_last_fold_3_mean.pt
- raw_model_outputs_underlying_analysis/huber_z_test_estimates_last_fold_3_mean.pt
- __MACOSX/raw_model_outputs_underlying_analysis/._huber_z_test_estimates_last_fold_3_mean.pt
- raw_model_outputs_underlying_analysis/rmse_z_test_estimates_last_fold_5_mean.pt
- __MACOSX/raw_model_outputs_underlying_analysis/._rmse_z_test_estimates_last_fold_5_mean.pt
- raw_model_outputs_underlying_analysis/nll_z_test_estimates_last_fold_8_mean.pt
- __MACOSX/raw_model_outputs_underlying_analysis/._nll_z_test_estimates_last_fold_8_mean.pt
- raw_model_outputs_underlying_analysis/rmse_z_pef_test_estimates_last_fold_4_mean.pt
- __MACOSX/raw_model_outputs_underlying_analysis/._rmse_z_pef_test_estimates_last_fold_4_mean.pt
- raw_model_outputs_underlying_analysis/nll_z_pef_test_estimates_last_fold_1_mean.pt
- __MACOSX/raw_model_outputs_underlying_analysis/._nll_z_pef_test_estimates_last_fold_1_mean.pt
- raw_model_outputs_underlying_analysis/huber_raw_pef_test_estimates_last_fold_5_mean.pt
- __MACOSX/raw_model_outputs_underlying_analysis/._huber_raw_pef_test_estimates_last_fold_5_mean.pt
- raw_model_outputs_underlying_analysis/huber_l_test_estimates_last_fold_3_mean.pt
- __MACOSX/raw_model_outputs_underlying_analysis/._huber_l_test_estimates_last_fold_3_mean.pt
- raw_model_outputs_underlying_analysis/nll_raw_test_estimates_last_fold_1_mean.pt
- __MACOSX/raw_model_outputs_underlying_analysis/._nll_raw_test_estimates_last_fold_1_mean.pt
- raw_model_outputs_underlying_analysis/rmse_l_test_estimates_last_fold_5_mean.pt
- __MACOSX/raw_model_outputs_underlying_analysis/._rmse_l_test_estimates_last_fold_5_mean.pt
- raw_model_outputs_underlying_analysis/huber_z_pef_test_estimates_last_fold_5_mean.pt
- __MACOSX/raw_model_outputs_underlying_analysis/._huber_z_pef_test_estimates_last_fold_5_mean.pt
- raw_model_outputs_underlying_analysis/nll_l_test_estimates_last_fold_8_mean.pt
- __MACOSX/raw_model_outputs_underlying_analysis/._nll_l_test_estimates_last_fold_8_mean.pt
- raw_model_outputs_underlying_analysis/nll_z_test_estimates_last_fold_1_mean.pt
- __MACOSX/raw_model_outputs_underlying_analysis/._nll_z_test_estimates_last_fold_1_mean.pt
- raw_model_outputs_underlying_analysis/rmse_raw_pef_test_estimates_last_fold_6_mean.pt
- __MACOSX/raw_model_outputs_underlying_analysis/._rmse_raw_pef_test_estimates_last_fold_6_mean.pt
- raw_model_outputs_underlying_analysis/nll_z_pef_test_estimates_last_fold_8_mean.pt
- __MACOSX/raw_model_outputs_underlying_analysis/._nll_z_pef_test_estimates_last_fold_8_mean.pt
- raw_model_outputs_underlying_analysis/nll_raw_test_estimates_last_fold_8_mean.pt
- __MACOSX/raw_model_outputs_underlying_analysis/._nll_raw_test_estimates_last_fold_8_mean.pt
- raw_model_outputs_underlying_analysis/nll_l_test_estimates_last_fold_1_mean.pt
- __MACOSX/raw_model_outputs_underlying_analysis/._nll_l_test_estimates_last_fold_1_mean.pt
- raw_model_outputs_underlying_analysis/rmse_raw_test_estimates_last_fold_2_mean.pt
- __MACOSX/raw_model_outputs_underlying_analysis/._rmse_raw_test_estimates_last_fold_2_mean.pt
- raw_model_outputs_underlying_analysis/nll_z_test_estimates_last_fold_0_mean.pt
- __MACOSX/raw_model_outputs_underlying_analysis/._nll_z_test_estimates_last_fold_0_mean.pt
- raw_model_outputs_underlying_analysis/rmse_raw_pef_test_estimates_last_fold_7_mean.pt
- __MACOSX/raw_model_outputs_underlying_analysis/._rmse_raw_pef_test_estimates_last_fold_7_mean.pt
- raw_model_outputs_underlying_analysis/.DS_Store
- __MACOSX/raw_model_outputs_underlying_analysis/._.DS_Store
- raw_model_outputs_underlying_analysis/rmse_raw_test_estimates_last_fold_3_mean.pt
- __MACOSX/raw_model_outputs_underlying_analysis/._rmse_raw_test_estimates_last_fold_3_mean.pt
- raw_model_outputs_underlying_analysis/nll_l_test_estimates_last_fold_0_mean.pt
- __MACOSX/raw_model_outputs_underlying_analysis/._nll_l_test_estimates_last_fold_0_mean.pt
- raw_model_outputs_underlying_analysis/rmse_z_test_estimates_last_fold_4_mean.pt
- __MACOSX/raw_model_outputs_underlying_analysis/._rmse_z_test_estimates_last_fold_4_mean.pt
- raw_model_outputs_underlying_analysis/huber_raw_test_estimates_last_fold_3_mean.pt
- __MACOSX/raw_model_outputs_underlying_analysis/._huber_raw_test_estimates_last_fold_3_mean.pt
- raw_model_outputs_underlying_analysis/huber_z_test_estimates_last_fold_2_mean.pt
- __MACOSX/raw_model_outputs_underlying_analysis/._huber_z_test_estimates_last_fold_2_mean.pt
- raw_model_outputs_underlying_analysis/nll_raw_pef_test_estimates_last_fold_2_mean.pt
- __MACOSX/raw_model_outputs_underlying_analysis/._nll_raw_pef_test_estimates_last_fold_2_mean.pt
- raw_model_outputs_underlying_analysis/rmse_z_pef_test_estimates_last_fold_5_mean.pt
- __MACOSX/raw_model_outputs_underlying_analysis/._rmse_z_pef_test_estimates_last_fold_5_mean.pt
- raw_model_outputs_underlying_analysis/rmse_l_test_estimates_last_fold_4_mean.pt
- __MACOSX/raw_model_outputs_underlying_analysis/._rmse_l_test_estimates_last_fold_4_mean.pt
- raw_model_outputs_underlying_analysis/nll_raw_test_estimates_last_fold_0_mean.pt
- __MACOSX/raw_model_outputs_underlying_analysis/._nll_raw_test_estimates_last_fold_0_mean.pt
- raw_model_outputs_underlying_analysis/huber_z_pef_test_estimates_last_fold_4_mean.pt
- __MACOSX/raw_model_outputs_underlying_analysis/._huber_z_pef_test_estimates_last_fold_4_mean.pt
- raw_model_outputs_underlying_analysis/nll_z_pef_test_estimates_last_fold_0_mean.pt
- __MACOSX/raw_model_outputs_underlying_analysis/._nll_z_pef_test_estimates_last_fold_0_mean.pt
- raw_model_outputs_underlying_analysis/huber_l_test_estimates_last_fold_2_mean.pt
- __MACOSX/raw_model_outputs_underlying_analysis/._huber_l_test_estimates_last_fold_2_mean.pt
- raw_model_outputs_underlying_analysis/huber_raw_pef_test_estimates_last_fold_4_mean.pt
- __MACOSX/raw_model_outputs_underlying_analysis/._huber_raw_pef_test_estimates_last_fold_4_mean.pt
- raw_model_outputs_underlying_analysis/rmse_raw_pef_test_estimates_last_fold_5_mean.pt
- __MACOSX/raw_model_outputs_underlying_analysis/._rmse_raw_pef_test_estimates_last_fold_5_mean.pt
- raw_model_outputs_underlying_analysis/nll_z_test_estimates_last_fold_2_mean.pt
- __MACOSX/raw_model_outputs_underlying_analysis/._nll_z_test_estimates_last_fold_2_mean.pt
- raw_model_outputs_underlying_analysis/huber_raw_test_estimates_last_fold_8_mean.pt
- __MACOSX/raw_model_outputs_underlying_analysis/._huber_raw_test_estimates_last_fold_8_mean.pt
- raw_model_outputs_underlying_analysis/rmse_raw_test_estimates_last_fold_1_mean.pt
- __MACOSX/raw_model_outputs_underlying_analysis/._rmse_raw_test_estimates_last_fold_1_mean.pt
- raw_model_outputs_underlying_analysis/nll_l_test_estimates_last_fold_2_mean.pt
- __MACOSX/raw_model_outputs_underlying_analysis/._nll_l_test_estimates_last_fold_2_mean.pt
- raw_model_outputs_underlying_analysis/rmse_z_test_estimates_last_fold_6_mean.pt
- __MACOSX/raw_model_outputs_underlying_analysis/._rmse_z_test_estimates_last_fold_6_mean.pt
- raw_model_outputs_underlying_analysis/huber_z_test_estimates_last_fold_0_mean.pt
- __MACOSX/raw_model_outputs_underlying_analysis/._huber_z_test_estimates_last_fold_0_mean.pt
- raw_model_outputs_underlying_analysis/nll_raw_pef_test_estimates_last_fold_0_mean.pt
- __MACOSX/raw_model_outputs_underlying_analysis/._nll_raw_pef_test_estimates_last_fold_0_mean.pt
- raw_model_outputs_underlying_analysis/huber_raw_test_estimates_last_fold_1_mean.pt
- __MACOSX/raw_model_outputs_underlying_analysis/._huber_raw_test_estimates_last_fold_1_mean.pt
- raw_model_outputs_underlying_analysis/huber_z_pef_test_estimates_last_fold_6_mean.pt
- __MACOSX/raw_model_outputs_underlying_analysis/._huber_z_pef_test_estimates_last_fold_6_mean.pt
- raw_model_outputs_underlying_analysis/rmse_raw_test_estimates_last_fold_8_mean.pt
- __MACOSX/raw_model_outputs_underlying_analysis/._rmse_raw_test_estimates_last_fold_8_mean.pt
- raw_model_outputs_underlying_analysis/rmse_l_test_estimates_last_fold_6_mean.pt
- __MACOSX/raw_model_outputs_underlying_analysis/._rmse_l_test_estimates_last_fold_6_mean.pt
- raw_model_outputs_underlying_analysis/nll_raw_test_estimates_last_fold_2_mean.pt
- __MACOSX/raw_model_outputs_underlying_analysis/._nll_raw_test_estimates_last_fold_2_mean.pt
- raw_model_outputs_underlying_analysis/huber_raw_pef_test_estimates_last_fold_6_mean.pt
- __MACOSX/raw_model_outputs_underlying_analysis/._huber_raw_pef_test_estimates_last_fold_6_mean.pt
- raw_model_outputs_underlying_analysis/huber_l_test_estimates_last_fold_0_mean.pt
- __MACOSX/raw_model_outputs_underlying_analysis/._huber_l_test_estimates_last_fold_0_mean.pt
- raw_model_outputs_underlying_analysis/nll_z_pef_test_estimates_last_fold_2_mean.pt
- __MACOSX/raw_model_outputs_underlying_analysis/._nll_z_pef_test_estimates_last_fold_2_mean.pt
- raw_model_outputs_underlying_analysis/rmse_z_pef_test_estimates_last_fold_7_mean.pt
- __MACOSX/raw_model_outputs_underlying_analysis/._rmse_z_pef_test_estimates_last_fold_7_mean.pt
- raw_model_outputs_underlying_analysis/nll_raw_pef_test_estimates_last_fold_1_mean.pt
- __MACOSX/raw_model_outputs_underlying_analysis/._nll_raw_pef_test_estimates_last_fold_1_mean.pt
- raw_model_outputs_underlying_analysis/huber_z_test_estimates_last_fold_1_mean.pt
- __MACOSX/raw_model_outputs_underlying_analysis/._huber_z_test_estimates_last_fold_1_mean.pt
- raw_model_outputs_underlying_analysis/huber_raw_test_estimates_last_fold_0_mean.pt
- __MACOSX/raw_model_outputs_underlying_analysis/._huber_raw_test_estimates_last_fold_0_mean.pt
- raw_model_outputs_underlying_analysis/rmse_z_test_estimates_last_fold_7_mean.pt
- __MACOSX/raw_model_outputs_underlying_analysis/._rmse_z_test_estimates_last_fold_7_mean.pt
- raw_model_outputs_underlying_analysis/huber_l_test_estimates_last_fold_1_mean.pt
- __MACOSX/raw_model_outputs_underlying_analysis/._huber_l_test_estimates_last_fold_1_mean.pt
- raw_model_outputs_underlying_analysis/huber_raw_pef_test_estimates_last_fold_7_mean.pt
- __MACOSX/raw_model_outputs_underlying_analysis/._huber_raw_pef_test_estimates_last_fold_7_mean.pt
- raw_model_outputs_underlying_analysis/nll_z_pef_test_estimates_last_fold_3_mean.pt
- __MACOSX/raw_model_outputs_underlying_analysis/._nll_z_pef_test_estimates_last_fold_3_mean.pt
- raw_model_outputs_underlying_analysis/huber_z_pef_test_estimates_last_fold_7_mean.pt
- __MACOSX/raw_model_outputs_underlying_analysis/._huber_z_pef_test_estimates_last_fold_7_mean.pt
- raw_model_outputs_underlying_analysis/nll_raw_test_estimates_last_fold_3_mean.pt
- __MACOSX/raw_model_outputs_underlying_analysis/._nll_raw_test_estimates_last_fold_3_mean.pt
- raw_model_outputs_underlying_analysis/rmse_l_test_estimates_last_fold_7_mean.pt
- __MACOSX/raw_model_outputs_underlying_analysis/._rmse_l_test_estimates_last_fold_7_mean.pt
- raw_model_outputs_underlying_analysis/rmse_z_pef_test_estimates_last_fold_6_mean.pt
- __MACOSX/raw_model_outputs_underlying_analysis/._rmse_z_pef_test_estimates_last_fold_6_mean.pt
- raw_model_outputs_underlying_analysis/rmse_raw_pef_test_estimates_last_fold_4_mean.pt
- __MACOSX/raw_model_outputs_underlying_analysis/._rmse_raw_pef_test_estimates_last_fold_4_mean.pt
- raw_model_outputs_underlying_analysis/nll_raw_pef_test_estimates_last_fold_8_mean.pt
- __MACOSX/raw_model_outputs_underlying_analysis/._nll_raw_pef_test_estimates_last_fold_8_mean.pt
- raw_model_outputs_underlying_analysis/huber_z_test_estimates_last_fold_8_mean.pt
- __MACOSX/raw_model_outputs_underlying_analysis/._huber_z_test_estimates_last_fold_8_mean.pt
- raw_model_outputs_underlying_analysis/nll_z_test_estimates_last_fold_3_mean.pt
- __MACOSX/raw_model_outputs_underlying_analysis/._nll_z_test_estimates_last_fold_3_mean.pt
- raw_model_outputs_underlying_analysis/huber_l_test_estimates_last_fold_8_mean.pt
- __MACOSX/raw_model_outputs_underlying_analysis/._huber_l_test_estimates_last_fold_8_mean.pt
- raw_model_outputs_underlying_analysis/nll_l_test_estimates_last_fold_3_mean.pt
- __MACOSX/raw_model_outputs_underlying_analysis/._nll_l_test_estimates_last_fold_3_mean.pt
- raw_model_outputs_underlying_analysis/rmse_raw_test_estimates_last_fold_0_mean.pt
- __MACOSX/raw_model_outputs_underlying_analysis/._rmse_raw_test_estimates_last_fold_0_mean.pt
- raw_model_outputs_underlying_analysis/nll_l_test_estimates_last_fold_6_mean.pt
- __MACOSX/raw_model_outputs_underlying_analysis/._nll_l_test_estimates_last_fold_6_mean.pt
- raw_model_outputs_underlying_analysis/rmse_raw_test_estimates_last_fold_5_mean.pt
- __MACOSX/raw_model_outputs_underlying_analysis/._rmse_raw_test_estimates_last_fold_5_mean.pt
- raw_model_outputs_underlying_analysis/rmse_raw_pef_test_estimates_last_fold_1_mean.pt
- __MACOSX/raw_model_outputs_underlying_analysis/._rmse_raw_pef_test_estimates_last_fold_1_mean.pt
- raw_model_outputs_underlying_analysis/nll_z_test_estimates_last_fold_6_mean.pt
- __MACOSX/raw_model_outputs_underlying_analysis/._nll_z_test_estimates_last_fold_6_mean.pt
- raw_model_outputs_underlying_analysis/nll_z_pef_test_estimates_last_fold_6_mean.pt
- __MACOSX/raw_model_outputs_underlying_analysis/._nll_z_pef_test_estimates_last_fold_6_mean.pt
- raw_model_outputs_underlying_analysis/huber_l_test_estimates_last_fold_4_mean.pt
- __MACOSX/raw_model_outputs_underlying_analysis/._huber_l_test_estimates_last_fold_4_mean.pt
- raw_model_outputs_underlying_analysis/huber_raw_pef_test_estimates_last_fold_2_mean.pt
- __MACOSX/raw_model_outputs_underlying_analysis/._huber_raw_pef_test_estimates_last_fold_2_mean.pt
- raw_model_outputs_underlying_analysis/nll_raw_test_estimates_last_fold_6_mean.pt
- __MACOSX/raw_model_outputs_underlying_analysis/._nll_raw_test_estimates_last_fold_6_mean.pt
- raw_model_outputs_underlying_analysis/rmse_l_test_estimates_last_fold_2_mean.pt
- __MACOSX/raw_model_outputs_underlying_analysis/._rmse_l_test_estimates_last_fold_2_mean.pt
- raw_model_outputs_underlying_analysis/huber_z_pef_test_estimates_last_fold_2_mean.pt
- __MACOSX/raw_model_outputs_underlying_analysis/._huber_z_pef_test_estimates_last_fold_2_mean.pt
- raw_model_outputs_underlying_analysis/rmse_z_pef_test_estimates_last_fold_3_mean.pt
- __MACOSX/raw_model_outputs_underlying_analysis/._rmse_z_pef_test_estimates_last_fold_3_mean.pt
- raw_model_outputs_underlying_analysis/huber_raw_test_estimates_last_fold_5_mean.pt
- __MACOSX/raw_model_outputs_underlying_analysis/._huber_raw_test_estimates_last_fold_5_mean.pt
- raw_model_outputs_underlying_analysis/nll_raw_pef_test_estimates_last_fold_4_mean.pt
- __MACOSX/raw_model_outputs_underlying_analysis/._nll_raw_pef_test_estimates_last_fold_4_mean.pt
- raw_model_outputs_underlying_analysis/huber_z_test_estimates_last_fold_4_mean.pt
- __MACOSX/raw_model_outputs_underlying_analysis/._huber_z_test_estimates_last_fold_4_mean.pt
- raw_model_outputs_underlying_analysis/rmse_z_test_estimates_last_fold_2_mean.pt
- __MACOSX/raw_model_outputs_underlying_analysis/._rmse_z_test_estimates_last_fold_2_mean.pt
- raw_model_outputs_underlying_analysis/rmse_raw_pef_test_estimates_last_fold_8_mean.pt
- __MACOSX/raw_model_outputs_underlying_analysis/._rmse_raw_pef_test_estimates_last_fold_8_mean.pt
- raw_model_outputs_underlying_analysis/rmse_l_test_estimates_last_fold_3_mean.pt
- __MACOSX/raw_model_outputs_underlying_analysis/._rmse_l_test_estimates_last_fold_3_mean.pt
- raw_model_outputs_underlying_analysis/nll_raw_test_estimates_last_fold_7_mean.pt
- __MACOSX/raw_model_outputs_underlying_analysis/._nll_raw_test_estimates_last_fold_7_mean.pt
- raw_model_outputs_underlying_analysis/huber_z_pef_test_estimates_last_fold_3_mean.pt
- __MACOSX/raw_model_outputs_underlying_analysis/._huber_z_pef_test_estimates_last_fold_3_mean.pt
- raw_model_outputs_underlying_analysis/nll_z_pef_test_estimates_last_fold_7_mean.pt
- __MACOSX/raw_model_outputs_underlying_analysis/._nll_z_pef_test_estimates_last_fold_7_mean.pt
- raw_model_outputs_underlying_analysis/huber_raw_pef_test_estimates_last_fold_3_mean.pt
- __MACOSX/raw_model_outputs_underlying_analysis/._huber_raw_pef_test_estimates_last_fold_3_mean.pt
- raw_model_outputs_underlying_analysis/huber_l_test_estimates_last_fold_5_mean.pt
- __MACOSX/raw_model_outputs_underlying_analysis/._huber_l_test_estimates_last_fold_5_mean.pt
- raw_model_outputs_underlying_analysis/rmse_z_pef_test_estimates_last_fold_2_mean.pt
- __MACOSX/raw_model_outputs_underlying_analysis/._rmse_z_pef_test_estimates_last_fold_2_mean.pt
- raw_model_outputs_underlying_analysis/rmse_z_test_estimates_last_fold_3_mean.pt
- __MACOSX/raw_model_outputs_underlying_analysis/._rmse_z_test_estimates_last_fold_3_mean.pt
- raw_model_outputs_underlying_analysis/huber_raw_test_estimates_last_fold_4_mean.pt
- __MACOSX/raw_model_outputs_underlying_analysis/._huber_raw_test_estimates_last_fold_4_mean.pt
- raw_model_outputs_underlying_analysis/huber_z_test_estimates_last_fold_5_mean.pt
- __MACOSX/raw_model_outputs_underlying_analysis/._huber_z_test_estimates_last_fold_5_mean.pt
- raw_model_outputs_underlying_analysis/nll_raw_pef_test_estimates_last_fold_5_mean.pt
- __MACOSX/raw_model_outputs_underlying_analysis/._nll_raw_pef_test_estimates_last_fold_5_mean.pt
- raw_model_outputs_underlying_analysis/rmse_raw_test_estimates_last_fold_4_mean.pt
- __MACOSX/raw_model_outputs_underlying_analysis/._rmse_raw_test_estimates_last_fold_4_mean.pt
- raw_model_outputs_underlying_analysis/nll_l_test_estimates_last_fold_7_mean.pt
- __MACOSX/raw_model_outputs_underlying_analysis/._nll_l_test_estimates_last_fold_7_mean.pt
- raw_model_outputs_underlying_analysis/rmse_raw_pef_test_estimates_last_fold_0_mean.pt
- __MACOSX/raw_model_outputs_underlying_analysis/._rmse_raw_pef_test_estimates_last_fold_0_mean.pt
- raw_model_outputs_underlying_analysis/nll_z_test_estimates_last_fold_7_mean.pt
- __MACOSX/raw_model_outputs_underlying_analysis/._nll_z_test_estimates_last_fold_7_mean.pt
- raw_model_outputs_underlying_analysis/rmse_z_pef_test_estimates_last_fold_0_mean.pt
- __MACOSX/raw_model_outputs_underlying_analysis/._rmse_z_pef_test_estimates_last_fold_0_mean.pt
- raw_model_outputs_underlying_analysis/huber_z_pef_test_estimates_last_fold_1_mean.pt
- __MACOSX/raw_model_outputs_underlying_analysis/._huber_z_pef_test_estimates_last_fold_1_mean.pt
- raw_model_outputs_underlying_analysis/rmse_l_test_estimates_last_fold_1_mean.pt
- __MACOSX/raw_model_outputs_underlying_analysis/._rmse_l_test_estimates_last_fold_1_mean.pt
- raw_model_outputs_underlying_analysis/nll_raw_test_estimates_last_fold_5_mean.pt
- __MACOSX/raw_model_outputs_underlying_analysis/._nll_raw_test_estimates_last_fold_5_mean.pt
- raw_model_outputs_underlying_analysis/huber_l_test_estimates_last_fold_7_mean.pt
- __MACOSX/raw_model_outputs_underlying_analysis/._huber_l_test_estimates_last_fold_7_mean.pt
- raw_model_outputs_underlying_analysis/huber_raw_pef_test_estimates_last_fold_1_mean.pt
- __MACOSX/raw_model_outputs_underlying_analysis/._huber_raw_pef_test_estimates_last_fold_1_mean.pt
- raw_model_outputs_underlying_analysis/nll_z_pef_test_estimates_last_fold_5_mean.pt
- __MACOSX/raw_model_outputs_underlying_analysis/._nll_z_pef_test_estimates_last_fold_5_mean.pt
- raw_model_outputs_underlying_analysis/rmse_z_test_estimates_last_fold_1_mean.pt
- __MACOSX/raw_model_outputs_underlying_analysis/._rmse_z_test_estimates_last_fold_1_mean.pt
- raw_model_outputs_underlying_analysis/huber_z_test_estimates_last_fold_7_mean.pt
- __MACOSX/raw_model_outputs_underlying_analysis/._huber_z_test_estimates_last_fold_7_mean.pt
- raw_model_outputs_underlying_analysis/nll_raw_pef_test_estimates_last_fold_7_mean.pt
- __MACOSX/raw_model_outputs_underlying_analysis/._nll_raw_pef_test_estimates_last_fold_7_mean.pt
- raw_model_outputs_underlying_analysis/huber_raw_test_estimates_last_fold_6_mean.pt
- __MACOSX/raw_model_outputs_underlying_analysis/._huber_raw_test_estimates_last_fold_6_mean.pt
- raw_model_outputs_underlying_analysis/rmse_raw_test_estimates_last_fold_6_mean.pt
- __MACOSX/raw_model_outputs_underlying_analysis/._rmse_raw_test_estimates_last_fold_6_mean.pt
- raw_model_outputs_underlying_analysis/nll_l_test_estimates_last_fold_5_mean.pt
- __MACOSX/raw_model_outputs_underlying_analysis/._nll_l_test_estimates_last_fold_5_mean.pt
- raw_model_outputs_underlying_analysis/huber_z_pef_test_estimates_last_fold_8_mean.pt
- __MACOSX/raw_model_outputs_underlying_analysis/._huber_z_pef_test_estimates_last_fold_8_mean.pt
- raw_model_outputs_underlying_analysis/rmse_l_test_estimates_last_fold_8_mean.pt
- __MACOSX/raw_model_outputs_underlying_analysis/._rmse_l_test_estimates_last_fold_8_mean.pt
- raw_model_outputs_underlying_analysis/huber_raw_pef_test_estimates_last_fold_8_mean.pt
- __MACOSX/raw_model_outputs_underlying_analysis/._huber_raw_pef_test_estimates_last_fold_8_mean.pt
- raw_model_outputs_underlying_analysis/nll_z_test_estimates_last_fold_5_mean.pt
- __MACOSX/raw_model_outputs_underlying_analysis/._nll_z_test_estimates_last_fold_5_mean.pt
- raw_model_outputs_underlying_analysis/rmse_z_test_estimates_last_fold_8_mean.pt
- __MACOSX/raw_model_outputs_underlying_analysis/._rmse_z_test_estimates_last_fold_8_mean.pt
- raw_model_outputs_underlying_analysis/rmse_raw_pef_test_estimates_last_fold_2_mean.pt
- __MACOSX/raw_model_outputs_underlying_analysis/._rmse_raw_pef_test_estimates_last_fold_2_mean.pt
- raw_model_outputs_underlying_analysis/nll_l_test_estimates_last_fold_4_mean.pt
- __MACOSX/raw_model_outputs_underlying_analysis/._nll_l_test_estimates_last_fold_4_mean.pt
- raw_model_outputs_underlying_analysis/rmse_raw_test_estimates_last_fold_7_mean.pt
- __MACOSX/raw_model_outputs_underlying_analysis/._rmse_raw_test_estimates_last_fold_7_mean.pt
- raw_model_outputs_underlying_analysis/rmse_z_pef_test_estimates_last_fold_8_mean.pt
- __MACOSX/raw_model_outputs_underlying_analysis/._rmse_z_pef_test_estimates_last_fold_8_mean.pt
- raw_model_outputs_underlying_analysis/nll_z_test_estimates_last_fold_4_mean.pt
- __MACOSX/raw_model_outputs_underlying_analysis/._nll_z_test_estimates_last_fold_4_mean.pt
- raw_model_outputs_underlying_analysis/rmse_raw_pef_test_estimates_last_fold_3_mean.pt
- __MACOSX/raw_model_outputs_underlying_analysis/._rmse_raw_pef_test_estimates_last_fold_3_mean.pt
- raw_model_outputs_underlying_analysis/rmse_z_pef_test_estimates_last_fold_1_mean.pt
- __MACOSX/raw_model_outputs_underlying_analysis/._rmse_z_pef_test_estimates_last_fold_1_mean.pt
- raw_model_outputs_underlying_analysis/huber_raw_pef_test_estimates_last_fold_0_mean.pt
- __MACOSX/raw_model_outputs_underlying_analysis/._huber_raw_pef_test_estimates_last_fold_0_mean.pt
- raw_model_outputs_underlying_analysis/huber_l_test_estimates_last_fold_6_mean.pt
- __MACOSX/raw_model_outputs_underlying_analysis/._huber_l_test_estimates_last_fold_6_mean.pt
- raw_model_outputs_underlying_analysis/nll_z_pef_test_estimates_last_fold_4_mean.pt
- __MACOSX/raw_model_outputs_underlying_analysis/._nll_z_pef_test_estimates_last_fold_4_mean.pt
- raw_model_outputs_underlying_analysis/huber_z_pef_test_estimates_last_fold_0_mean.pt
- __MACOSX/raw_model_outputs_underlying_analysis/._huber_z_pef_test_estimates_last_fold_0_mean.pt
- raw_model_outputs_underlying_analysis/nll_raw_test_estimates_last_fold_4_mean.pt
- __MACOSX/raw_model_outputs_underlying_analysis/._nll_raw_test_estimates_last_fold_4_mean.pt
- raw_model_outputs_underlying_analysis/rmse_l_test_estimates_last_fold_0_mean.pt
- __MACOSX/raw_model_outputs_underlying_analysis/._rmse_l_test_estimates_last_fold_0_mean.pt
- raw_model_outputs_underlying_analysis/nll_raw_pef_test_estimates_last_fold_6_mean.pt
- __MACOSX/raw_model_outputs_underlying_analysis/._nll_raw_pef_test_estimates_last_fold_6_mean.pt
- raw_model_outputs_underlying_analysis/huber_z_test_estimates_last_fold_6_mean.pt
- __MACOSX/raw_model_outputs_underlying_analysis/._huber_z_test_estimates_last_fold_6_mean.pt
- raw_model_outputs_underlying_analysis/huber_raw_test_estimates_last_fold_7_mean.pt
- __MACOSX/raw_model_outputs_underlying_analysis/._huber_raw_test_estimates_last_fold_7_mean.pt
- raw_model_outputs_underlying_analysis/rmse_z_test_estimates_last_fold_0_mean.pt
- __MACOSX/raw_model_outputs_underlying_analysis/._rmse_z_test_estimates_last_fold_0_mean.pt
